# Supplementary material for: Machine Learning Prediction of Mycobacterial Cell Wall Permeability of Drugs and Drug-like Compounds
Source: Molecules. 2023 Jan 7;28(2):633. doi: 10.3390/molecules28020633 (PMC9863426; doi:10.3390/molecules28020633)
Supplement: Supplementary file 1 [file molecules-28-00633-s001.zip]

Archive with 1 entries (1 files):
- molecules-2137212-supplementary--MtbPen5371ad.txt
