# Supplementary material for: Machine Learning Prediction of Mycobacterial Cell Wall Permeability of Drugs and Drug-like Compounds
Source: Molecules. 2023 Jan 7;28(2):633. doi: 10.3390/molecules28020633 (PMC9863426; doi:10.3390/molecules28020633)
Supplement: Supplementary file 1 [file molecules-28-00633-s001.zip › molecules-2137212-supplementary--MtbPen5371ad.txt]

PUBCHEM_SID	PUBCHEM_CID	cmpd_id	Smiles	compound_names	MtbPen
47193877	86	CID86	Nc(c(O)ccc1)c1C(O)=O	3-Hydroxyanthranilic acid	0
47193681	403	CID403	Nc(cc1)ccc1O	4-Aminophenol	0
11532893	864	CID864	OC(CCCCC1SSCC1)=O	Thioctic acid	0
47193709	1369	CID1369	OS(c1cccc2cccc(Nc3ccccc3)c12)(=O)=O	8-Anilino-1-naphthalenesulfonic acid	0
57260153	2202	CID2202	Oc(cccc1Cc2cccc(O)c22)c1C2=O	Anthralin	0
855531	2406	CID2406	Oc(c(Cl)cc(Cl)c1)c1Sc1cc(Cl)cc(Cl)c1O	Bithionol	1
11533044	3117	CID3117	CCN(CC)C(SSC(N(CC)CC)=S)=S	Disulfiram	1
856002	3194	CID3194	O=C1N(c2ccccc2)[Se]c2c1cccc2	Ebselen	1
11532937	3396	CID3396	O=C(C12CCN(CCCC(c(cc3)ccc3F)c(cc3)ccc3F)CC2)NCN1c1ccccc1	Fluspirilene	1
8139957	3598	CID3598	Oc(c(Cc(c(Cl)c(cc1Cl)Cl)c1O)c(c(Cl)c1)Cl)c1Cl	Hexachlorophene	0
855774	4021	CID4021	CC(CC1=O)=NN1c1ccccc1	Edaravone	0
22401408	4563	CID4563	Oc(c(Oc(ccc(Br)c1)c1Br)cc(Br)c1)c1Br	2,4-Dibromo-6-(2,4-dibromophenoxy)phenol	1
855643	5213	CID5213	COc(cc(C1Oc(cc(C(C(C2=O)O)Oc3c2c(O)cc(O)c3)cc2)c2OC1CO)cc1)c1O	Silymarin	0
855817	5326	CID5326	COc1cnc(NS(c(cc2)ccc2N)(=O)=O)nc1	Sulfameter	0
56463073	5353	CID5353	COc(cc(cc1)S(C)=O)c1-c1nc(nccc2)c2[nH]1	Sulmazole	0
11532980	5455	CID5455	CN(C)C(SSC(N(C)C)=S)=S	Thiram	1
855896	5546	CID5546	Nc1c(-c2ccccc2)nc(c(N)nc(N)n2)c2n1	Triamterene	0
855961	6084	CID6084	COc(ccc(Cc1c(cc(c(OC)c2)OC)c2ccn1)c1)c1OC	Papaverine hydrochloride	0
24811249	6099	CID6099	CN(C)c(cc1)cc(S2)c1N=C(C=C1)C2=CC1=[N+](C)C	Methylene blue	1
26664375	6687	CID6687	N=C(CCC(c1c(c2ccccc22)O)=N)c1c2O	1,4-Diamino-2,3-dihydroanthraquinone	0
14735567	7031	CID7031	CN(C)c(cc1)ccc1C(c(cc1)ccc1N(C)C)=O	Michler's ketone	0
26658746	7571	CID7571	COc(cc1)ccc1Nc(cc1)ccc1OC	4,4'-Dimethoxydiphenylamine	1
56436647	7573	CID7573	CC(C)Nc(cc1)ccc1Nc1ccccc1	N-Isopropyl-N'-phenyl-p-phenylenediamine	1
22402078	8323	CID8323	Nc(c(C(c1c2cccc1)=O)c1C2=O)ccc1O	1-Amino-4-hydroxyanthraquinone	0
85148735	8428	CID8428	CCNc1c(C)ccc(O)c1	3-Ethylamino-4-methylphenol	0
24832765	8572	CID8572	Oc(cc1)cc(O)c1C(c1ccccc1)=O	2,4-Dihydroxybenzophenone	0
49640648	9354	CID9354	OC(C(C(C(O)=O)S)S)=O	2,3-Dimercaptosuccinic acid	0
7975757	10145	CID10145	CN(CC1)C(Cc(cc(c(OC)c2)OC)c2-c2c3OC)c2c1cc3OC	1,2,9,10-Tetramethoxy-6-methyl-5,6,6a,7-tetrahydro-4H-dibenzo[de,g]quinoline	0
11532888	10187	CID10187	Oc1cccc2cc3cccc(O)c3c(O)c12	1,8,9-Trihydroxyanthracene	0
8139964	10667	CID10667	O=C(C=Cc1c2cccc1)C2=O	1,2-Naphthoquinone	1
14743616	10737	CID10737	CN(C)c(cc1)ccc1C(c1ccccc1)=O	4-(Dimethylamino)benzophenone	1
26657784	11095	CID11095	Oc1cc(OC(CC2=O)c(cc3)cc(O)c3O)c2c(O)c1	(+/-)-Eriodictyol	0
857108	11373	CID11373	Nc1ccc2ncccc2c1	6-Aminoquinoline	1
56463133	12456	CID12456	COc1ccc(cc(-c(c(CC2)c3)cc4c3OCO4)[n+]2c2)c2c1OC	Berberine chloride	0
26725251	17893	CID17893	Nc1nc(N)nc(N)c1N=Nc(cc1)ccc1C(O)=O	4-[(2,4,6-Triamino-5-pyrimidinyl)azo]benzoic acid	0
26732565	18834	CID18834	Cc1c(C(OC)=O)nc(-c(nc2C(C(N)=C3OC)=O)ccc2C3=O)c(N)c1-c(ccc(OC)c1OC)c1O	Methyl streptonigrin	1
855852	19529	CID19529	CN(C(C(Cl)Cl)=O)c(cc1)ccc1OC(c1ccco1)=O	Diloxanide furoate	0
11532939	19910	CID19910	[O-][N+](c(c1cccnc11)ccc1O)=O	Nitroxoline	1
17431509	20085	CID20085	CC(Nc(cc1)ccc1N=Nc1ccccc1)=O	p-Acetamidoazobenzene	1
17506056	20992	CID20992	O=C(C=C1)N(CCCCCCN(C(C=C2)=O)C2=O)C1=O	1,6-Bismaleimidohexane	1
26664288	21632	CID21632	CC(C)C(c(cc1)cc(O)c1O)=O	1-Propanone, 1-(3,4-dihydroxyphenyl)-2-methyl-	0
26662868	30700	CID30700	CCOC(c(cc1)ccc1N=NN(C)C)=O	3,3-Dimethyl-1-(4-carbethoxyphenyl)triazene	0
56320885	31280	CID31280	CCCCCCCCCCCCCCCC[N+](C)(C)CC	Cetyldimethylethylammonium bromide	1
50086851	31553	CID31553	COc(cc([C@H]1Oc(cc([C@H]([C@H](C2=O)O)Oc3c2c(O)cc(O)c3)cc2)c2O[C@@H]1CO)cc1)c1O	Silibinin	0
47204681	38370	CID38370	COc(ccc(C(c1c(cc(c(OC)c2)OC)c2ccn1)N)c1)c1OC	[(6,7-Dimethoxyisoquinolin-1-yl)(3,4-dimethoxyphenyl)methyl]amine	1
26664933	42640	CID42640	CN(CC1)CCN1c(c1[n+]([O-])onc11)ccc1[N+]([O-])=O	Benzofurazan, 4-(4-methyl-1-piperazinyl)-7-nitro-, 3-oxide	1
46501204	53277	CID53277	CC(C(C)Oc(cc12)c3c(O)c1c(O)cc(O)c2-c(c(O)c1)c(cc(c2c4O)OC(C)C(C)C2=O)c4c1O)C3=O	Chaetochromin	0
26658614	60063	CID60063	NC(CC1)CN1c(c(Cl)c(c1c2)N(C3CC3)C=C(C(O)=O)C1=O)c2F	Clinafloxacin	1
49673258	62186	CID62186	CC(C)(c1ccccc1)c(cc1)ccc1OCC1OC1	p-Cumylphenyl glycidyl ether	1
17514836	65047	CID65047	CC(Oc1cc(Oc2c(C3(c4c5cccc4)OC5=O)ccc(OC(C)=O)c2)c3cc1)=O	Fluorescein diacetate	1
49681832	65348	CID65348	C[C@@H]([C@@H]([C@H](C1)N)O)O[C@H]1O[C@@H](C[C@@](C1)(C(CO)=O)O)c(c(O)c2C(c(c3ccc4)c4OC)=O)c1c(O)c2C3=O	Epirubicin hydrochloride	1
855903	65495	CID65495	Clc1ccc(CSC(Cn2cncc2)c(ccc(Cl)c2)c2Cl)cc1	Sulconazole nitrate	1
24823972	65751	CID65751	CCCCCC(Cc1cc(O)cc(Oc(c(CCCCC)c(C(O)=O)c(O)c2)c2O2)c1C2=O)=O	Physodic acid	0
4251194	66541	CID66541	CN(C(C1=NC=NN(C)C1=N1)=O)C1=O	Toxoflavin	1
24832794	66656	CID66656	CC(CC1=O)=NN1c1cccc(Cl)c1	1-(3-Chlorophenyl)-3-methyl-2-pyrazolin-5-one	0
26666043	66671	CID66671	Nc(cc1)cc(S(O)(=O)=O)c1Nc1ccccc1	Benzenesulfonic acid, 5-amino-2-(phenylamino)-	0
49674689	68207	CID68207	C[n+](c1c2)c(-c3ccccc3)c3cc(N)ccc3c1ccc2N	Dimidium bromide	1
855623	68553	CID68553	Clc1cc(Cl)c(COC(Cn2cncc2)c(ccc(Cl)c2)c2Cl)cc1	Miconazole nitrate	1
855519	68589	CID68589	Clc1ccc(COC(Cn2cncc2)c(ccc(Cl)c2)c2Cl)cc1	Econazole nitrate	1
865987	68872	CID68872	CC(c(ccc(OCC#C)c1)c1O1)=CC1=O	Giparmen	0
22407868	70349	CID70349	CC(C1)=NN(Cc2ccccc2)C1=O	2-Pyrazolin-5-one, 1-benzyl-3-methyl-	0
56422226	71414	CID71414	C[C@@H](C[C@@H]([C@H](C[C@@H](C([C@]1(C)C=C2)=CC2=O)F)[C@@]11F)[C@]2(C)C[C@@H]1O)[C@@]2(C(COC(C)=O)=O)OC(C)=O	Diflorasone diacetate	0
50086732	72276	CID72276	O[C@H](C1)[C@@H](c(cc2)cc(O)c2O)Oc2c1c(O)cc(O)c2	(-)-Epicatechin	0
17505748	72323	CID72323	COc(ccc1cc(-c(cc2OC)c(CC3)cc2O)[n+]3cc11)c1OC	Jatrorrhizine	0
26725105	72344	CID72344	COc(ccc(C(Oc(c(OC)c1OC)c2c(OC)c1OC)=CC2=O)c1)c1OC	Nobiletin	1
26665141	72571	CID72571	COc(cc(cc1)-c(cc2)cc(OC)c2Nc(cccc2)c2C(O)=O)c1Nc(cccc1)c1C(O)=O	Redoxal	0
846218	72574	CID72574	OC(c(c1ncnc(-c2c3cccc2)c11)ccc1C3=O)=O	7-Oxo-7H-benzo[e]perimidine-4-carboxylic acid	1
17504675	72699	CID72699	NNC(c1cc2ccccc2cc1O)=O	3-Hydroxy-2-naphthohydrazide	1
16953293	72721	CID72721	CC(c(cc(c(O)c1)O)c1O1)=C(C=C2O)C1=CC2=O	2,6,7-Trihydroxy-9-methylxanthen-3-one	0
26664505	72722	CID72722	Oc(cccc1)c1C(c(cc(c(O)c1)O)c1O1)=C(C=C2O)C1=CC2=O	9-Hydroxyphenylfluoron	0
46500401	73093	CID73093	Cc(cc1)ccc1S(N[C@@H](CCCCN)C(CCl)=O)(=O)=O	N-alpha-p-Tosyl-L-lysine chloromethyl ketone hydrochloride	0
24824092	73157	CID73157	CCCCCc1c(C(O)=O)c(O)cc(O2)c1Oc(cc(cc1C(CCCC)=O)OC)c1C2=O	Lobaric acid	1
17504721	73191	CID73191	CC(C)([C@@H]1Oc2cc(OC(C=C3)=O)c3cc2C1)O[C@@H]([C@@H]([C@H]1O)O)O[C@H](CO)[C@H]1O	Nodakenin	0
26666821	73268	CID73268	OC(C(N1)=O)=CNC1=O	5-Hydroxyuracil	0
56463104	73442	CID73442	COc(ccc1cc(-c(cc2OC)c(CC3)cc2OC)[n+]3cc11)c1OC	Palmatine chloride	0
24823948	73549	CID73549	O=C(c(cccc1)c1N12)C2=Nc(cccc2)c2C1=O	Indolo[2,1-b]quinazoline-6,12-dione	1
26658721	73852	CID73852	Oc(cc1)ccc1C(c(ccc(O)c1)c1O)=O	2,4,4'-Trihydroxybenzophenone	0
49674239	74215	CID74215	OC(c(cccc1)c1N=Nc(cc1)ccc1O)=O	2-(4-Hydroxyphenylazo)benzoic acid	0
17410904	74495	CID74495	[O-][N+](c(cc1)ccc1-c1nc(ccc([N+]([O-])=O)c2)c2[nH]1)=O	5-Nitro-2-(4-nitrophenyl)-1H-benzimidazole	1
26665251	75253	CID75253	Oc(cc1)cc(O)c1N=Nc1nccs1	4-(2-Thiazolylazo)resorcinol	1
49672099	75505	CID75505	Nc(cc1)ccc1-c1nnc(-c(cc2)ccc2N)o1	4,4'-(1,3,4-Oxadiazole-2,5-diyl)dianiline	0
49671649	76977	CID76977	OC(CCCc1ccc(ccc2ccc3)c4c2c3ccc14)=O	1-Pyrenebutyric acid	1
26657967	77793	CID77793	COc(cc1)ccc1C(Oc1c2cccc1)=CC2=O	4'-Methoxyflavone	0
17513523	79493	CID79493	CCOC(C1=CN=C(C=C(C)C=C2)N2C1=O)=O	Ethyl 8-methyl-4-oxo-4H-pyrido[1,2-a]pyrimidine-3-carboxylate	0
14720560	79878	CID79878	CCN(CC)c(cc1)cc(O)c1C(c(cccc1)c1C(O)=O)=O	2-(4-(Diethylamino)-2-hydroxybenzoyl)benzoic acid	1
14729092	80533	CID80533	[O-][N+](c1cccc2n[nH]nc12)=O	4-Nitro-1H-1,2,3-benzotriazole	0
22412290	81387	CID81387	NC(Nc1cccc2ccccc12)=O	1-Naphthylurea	0
855839	81423	CID81423	Nc1cc([nH]nc2)c2cc1	1H-Indazol-6-amine	1
24817297	83055	CID83055	CC(CC1=O)=NN1c(cc1)ccc1Cl	3H-Pyrazol-3-one, 2-(4-chlorophenyl)-2,4-dihydro-5-methyl-	1
26664750	83650	CID83650	O=C(c1cccc(Sc2ccccc2)c11)c2cccc(Sc3ccccc3)c2C1=O	1,8-Di(phenylthio)anthraquinone	0
26664484	85070	CID85070	CC(Nc1ccc(cc(ccc(NC(C)=O)c2)c2n2)c2c1)=O	3,6-Diacetamidoacridine	0
24823236	87615	CID87615	[O-][N+](c(c1nonc11)ccc1NCc1ccccc1)=O	7-Benzylamino-4-nitrobenz-2-oxa-1,3-diazole	1
855743	88012	CID88012	Nc(cc1)cc2c1[nH]nc2	5-Aminoindazole	0
856180	91332	CID91332	OC1(CCCC1)C(C(O)=O)c1ccccc1	(1-Hydroxycyclopentyl)phenylacetic acid	0
85201801	91440	CID91440	OC[C@H]([C@H]([C@@H]([C@H]1O)O)O)O[C@H]1Oc1cccc([C@@H]([C@@H](c2cccc(O[C@@H]([C@@H]([C@H]3O)O)O[C@H](CO)[C@H]3O)c22)c3cc(C(O)=O)cc(O)c3C2=O)c2c3c(O)cc(C(O)=O)c2)c1C3=O	Sennoside B	0
56463224	92968	CID92968	[O-][N+](c1ccc(C=NN(CC(CN2CCOCC2)O2)C2=O)o1)=O	Furaltadone hydrochloride	1
51087985	95223	CID95223	Oc(c1ccccc1c1ccccc11)c1N=O	10-Nitrosophenanthren-9-ol	1
24824012	96118	CID96118	COc(cc1)ccc1C(Oc(c1c2OC)cc(OC)c2OC)=CC1=O	4',5,6,7-Tetramethoxyflavone	0
26666227	96506	CID96506	Oc(cc1)ccc1C(Oc(c(O)c1O)c2c(O)c1O)=CC2=O	5,6,7,8,4'-Pentahydroxyflavone	0
24708165	98589	CID98589	O=C1N(Cc2cc3ccccc3nc22)C2=CC=C1	Indolizino[1,2-b]quinolin-9(11h)-one	0
22413424	103792	CID103792	CCN(CC)CCOC(c1ccccc1)c1ccc(C)cc1	N,N-Diethyl-2-(phenyl-(p-tolyl)methoxy)ethylamine hydrochloride	0
26732592	107957	CID107957	O[C@@H](C1)[C@@H](c(cc2)cc(O)c2O)Oc2c1c(O)cc(O)c2	Catechin hydrate	0
26671489	112939	CID112939	[O-][N+](c(ccc(O)c1)c1O1)=C(C=C2)C1=CC2=O	3H-Phenoxazin-3-one, 7-hydroxy-, 10-oxide, sodium salt	0
47193416	113052	CID113052	Nc1c(cccc2O)c2ccc1	1-Naphthalenol, 5-amino-, hydrochloride	1
26658708	135128	CID135128	Cc(cc1)nc(CO)c1O	2-(Hydroxymethyl)-6-methylpyridin-3-ol	0
47198875	139030	CID139030	OC(c1c2c3cccc2ccc1)=CC3=O	3-Hydroxy-1H-phenalen-1-one	0
24789704	140917	CID140917	Nc(ccc(Cc(cc1)cc(O)c1N)c1)c1O	5,5'-Methylenebis(2-aminophenol)	0
11532924	151689	CID151689	NC(CCCC1)C1N	Dichloro(1,2-diaminocyclohexane)platinum(II)	1
24841426	160115	CID160115	CC(CC1=O)Oc(cc23)c1c(O)c2c(O)cc(O)c3-c(c(O)c1)c(cc(c2c3O)OC(C)CC2=O)c3c1O	Cephalochromin	0
17504732	160876	CID160876	COc(c(OC)c1)cc(CC2)c1-c1[n+]2cc(c2c(cc3)OCO2)c3c1	Epiberberine	0
855528	169870	CID169870	CCCCCC(O[C@](CC1)([C@@](C)(CC2)[C@@H]1[C@H](CC1)[C@H]2[C@@](C)(CC2)C1=CC2=O)C(C)=O)=O	Hydroxyprogesterone caproate	0
85148700	180550	CID180550	Cc(c(O)c(C)c(O[C@@H](C1)c2ccccc2)c2C1=O)c2O	Demethoxymatteucinol	0
24840610	182362	CID182362	Oc(cc1)ccc1C(Oc(cc1)c2cc1O)=CC2=O	4',6-Dihydroxyflavone	0
4256498	208220	CID208220	O=C(c1ccccc1)c(cccc1)c1C(N1CCCC1)=O	Pyrrolidine, 1-(o-benzoylbenzoyl)-	0
4257870	213329	CID213329	Cc1ccc(C)n1-c1cccc(C(O)=O)c1	3-(2,5-Dimethyl-1H-pyrrol-1-yl)benzoic acid	0
22413123	215090	CID215090	CC(N1C)=Nc2cccc3cccc1c23	1,2-Dimethylperimidine	0
14736419	220717	CID220717	CCNC(C(c(cccc1)c1C1=O)=O)=C1Cl	2-Chloro-3-(ethylamino)naphthalene-1,4-dione	1
26665729	221125	CID221125	[O-][N+](C(C1=O)=C2NC(C3C(CC(O)=O)OCC=C4C3CC3N(CC5)C4)C35C2=CC1=O)=O	Cacotheline	0
26664413	224030	CID224030	C(C1)CNC1c(cc1)ccc1-c1ccccc1	2-(4-Phenylphenyl)pyrrolidine	0
24818561	224481	CID224481	O=C(CCl)N(c1ccccc1)c1ccccc1	2-Chloro-N,N-diphenylacetamide	1
26664517	224524	CID224524	CC(C)c1cc(Nc(c2c3)c(ccc(Cl)c4)c4nc2ccc3OC)c(C)cc1O	4-[(6-Chloro-2-methoxyacridin-9-yl)amino]-5-methyl-2-propan-2-ylphenol	1
4265921	224561	CID224561	OC(CCSc1nc(cccc2)c2s1)=O	3-(1,3-Benzothiazol-2-ylsulfanyl)propanoic acid	0
26664277	224687	CID224687	Cc(cc(c1c2)Sc3nc(cccc4)c4s3)nc1ccc2OC	4-(1,3-Benzothiazol-2-ylsulfanyl)-6-methoxy-2-methylquinoline	1
26664273	224810	CID224810	CCC(CNc1cc(OC)cc2cccnc12)NC1CCCCC1	2-N-Cyclohexyl-1-N-(6-methoxyquinolin-8-yl)butane-1,2-diamine	1
26664285	224920	CID224920	[O-][N+](c1c(cccc2[As](O)(O)=O)c2ccc1)=O	(5-Nitronaphthalen-1-yl)arsonic acid	0
26664555	225786	CID225786	OC(c(cccc1)c1[As](O)(O)=O)=O	2-Arsonobenzoic acid	0
26664524	226343	CID226343	COc(cc(cc1)C(C(c(cc2)cc(OC)c2O)=O)=O)c1O	Vanillil	0
26664410	230812	CID230812	Cc1ccc(C=C(C(Cl)=C2Cl)C(Cl)=C2Cl)cc1	1-Methyl-4-[(2,3,4,5-tetrachlorocyclopenta-2,4-dien-1-ylidene)methyl]benzene	1
26664371	232780	CID232780	CC(C)c(cc(c(C)c1)N=Cc(cccc2)c2O)c1O	4-((2-Hydroxybenzylidene)amino)-2-isopropyl-5-methylphenol	0
14737826	234157	CID234157	CN(C)c1ccc(C=Nc2ccccc2)cc1	N-[p-(Dimethylamino)benzylidene]aniline	0
47204251	235224	CID235224	CN(CC1)C(C2)c3c1cc1OCOc1c3-c1c2cccc1	(R)-Roemerine	1
26664310	238802	CID238802	OP(c1c(-c2ccccc2)oc(-c2ccccc2)c1)(O)=O	(2,5-Diphenylfuran-3-yl)phosphonic acid	0
26665101	240168	CID240168	CCOc(cc1)ccc1NC(Nc1c(C)ccc(C(C)C)c1)=O	1-(4-Ethoxyphenyl)-3-(2-methyl-5-propan-2-ylphenyl)urea	0
26664976	242571	CID242571	c(cc1)ccc1Sc1ncnc2ccccc12	4-Phenylsulfanylquinazoline	0
26666263	248466	CID248466	COc(cc(c1ccccc11)N=Nc2cccc(S(N)(=O)=O)c2)c1N	3-((4-Amino-3-methoxy-1-naphthyl)diazenyl)benzenesulfonamide	0
22409574	252929	CID252929	Cc1cc(C)nn1-c(cc1)ccc1[N+]([O-])=O	3,5-Dimethyl-1-(4-nitrophenyl)-1H-pyrazole	0
14730721	254021	CID254021	Nc(cc1)cc(C2=O)c1-c(cccc1)c1C2=O	2-Aminophenanthrene-9,10-dione	1
14740772	254791	CID254791	O=C1c(cc(cc2)Cl)c2OC(c2cccs2)=C1	6-Chloro-2-thiophen-2-yl-chromen-4-one	0
14725647	255653	CID255653	CC(Nc1ccc(ccc2ccc3)c4c2c3ccc14)=O	N-Acetyl-1-aminopyrene	1
49642212	256659	CID256659	Oc1ccc(C(N2)Nc3cccc4cccc2c34)cc1	4-(2,3-Dihydro-1H-perimidin-2-yl)-phenol	1
26664605	259632	CID259632	COc1ccc(CC(c(ccc(O)c2)c2O)=O)cc1	1-(2,4-Dihydroxyphenyl)-2-(4-methoxyphenyl)ethanone	0
14736764	260182	CID260182	CC(C)NC(C(c(cccc1)c1C1=O)=O)=C1Cl	2-Chloro-3-(propan-2-ylamino)naphthalene-1,4-dione	0
26658609	260556	CID260556	Oc(cc1)ccc1NC(C(c(cccc1)c1C1=O)=O)=C1Cl	1,4-Naphthalenedione, 2-chloro-3-((4-hydroxyphenyl)amino)-	1
26664680	263534	CID263534	CC(C)=CCC(C(c(cccc1)c1C1=O)=O)=C1OCC(O)=O	2-[3-(3-Methylbut-2-enyl)-1,4-dioxonaphthalen-2-yl]oxyacetic acid	0
4248217	265714	CID265714	O=C1c(cccc2)c2OC(c(cc2)cc3c2OCO3)=C1	2-(1,3-Benzodioxol-5-yl)-4H-chromen-4-one	0
26666754	265885	CID265885	O=C1c2cccc(Cl)c2NC=C1	8-Chloro-4-hydroxyquinoline	0
26664637	265940	CID265940	O=C(c(cccc1)c1C1=O)C(Nc2cc([nH]nc3)c3cc2)=C1Cl	2-Chloro-3-(1h-indazol-6-ylamino)naphthalene-1,4-dione	1
49641767	268801	CID268801	Oc(cc1)c(C(c2c(C34)cccc2)c2c4cccc2)c3c1O	1,4-Dihydroxytriptycene	1
26664922	269862	CID269862	CC(c(cc(c1ccccc11)O)c1O)=O	1-(1,4-Dihydroxy-2-naphthyl)ethanone	0
7978454	270247	CID270247	CC(N(C(C12Nc(cccc3)c3N1)=O)c1c2cccc1)=O	Spiro[2h-benzimidazole-2,3'-[3h]indol]-2'(1'h)-one, 1'-acetyl-1,3-dihydro-	0
24810326	270383	CID270383	[O-][N+](c(cc1)ccc1NC(N1CCCCC1)=O)=O	N-(4-Nitrophenyl)piperidine-1-carboxamide	0
14729290	272514	CID272514	O=C(Cc1c2cccc1)N(Cc1ccccc1)C2=O	2-Benzyl-1,3(2H,4H)-isoquinolinedione	0
49642589	272529	CID272529	O=C(C=C(c1c2cccc1)N1CCOCC1)C2=O	4-Morpholin-4-ylnaphthalene-1,2-dione	0
14727826	272567	CID272567	Cc(cc1)ccc1NC(c(cccc1)c1C1=O)=CC1=O	4-(4-Toluidino)-1,2-naphthalenedione	1
22412650	272832	CID272832	CCOC(C(C(OCC)=O)Nc1cc2ccccc2cc1)=O	Diethyl 2-(2-naphthylamino)malonate	1
26664599	275137	CID275137	Nc(cc1)ccc1C(C(c(cc1)ccc1N)=O)=O	1,2-Bis(4-aminophenyl)ethane-1,2-dione	1
24786746	275192	CID275192	COc(ccc(C(c1c(cc(c(OC)c2)OC)c2ccn1)O)c1)c1OC	Papaverinol	0
26666093	276137	CID276137	COc(c(CN(CCc1c2)C(C3)c1cc1c2OCO1)c3cc1)c1O	Hydroberberubin	0
24807023	276146	CID276146	COc(cc(Cc(c1c2)nccc1cc(OC)c2OC)c(N)c1)c1OC	2-[(6,7-Dimethoxyisoquinolin-1-yl)methyl]-4,5-dimethoxyaniline	0
26666084	278573	CID278573	N#Cc(c(C#N)c(c1ccccc11)O)c1O	1,4-Dihydroxynaphthalene-2,3-dicarbonitrile	0
26666847	281416	CID281416	NS(c(cc1)ccc1N=NC(C=CC(N1)=O)=C1O)(=O)=O	4-[(E)-(6-Hydroxy-2-Oxo-1,2-Dihydropyridin-3-Yl)diazenyl]benzenesulfonamide	0
26658886	282594	CID282594	CC(N(C1CCCCC1)C(C(c(cccc1)c1C1=O)=O)=C1Cl)=O	N-(3-Chloro-1,4-dioxonaphthalen-2-yl)-N-cyclohexylacetamide	1
47193421	286363	CID286363	Oc(ccc1ccccc11)c1NS(c1ccccc1)(=O)=O	N-(2-Hydroxynaphthalen-1-yl)benzenesulfonamide	0
24796013	286873	CID286873	COc(cc(ccnc1C(c(cc(c(OC)c2)OC)c2[N+]([O-])=O)=O)c1c1)c1OC	(6,7-Dimethoxy-1-isoquinolinyl)(4,5-dimethoxy-2-nitrophenyl)methanone	1
22402104	288131	CID288131	COc(cc1)cc(C(O)=O)c1Nc1cccc(Cl)c1	2-(3-Chloroanilino)-5-methoxybenzoic acid	1
26664782	288814	CID288814	O=C1C(Br)=Cc2c3c1cccc3ccc2	2-Bromo-1h-phenalen-1-one	1
26659027	289658	CID289658	[O-][N+](c1ccc(CC(c(ccc(O)c2)c2O)=O)cc1)=O	1-(2,4-Dihydroxyphenyl)-2-(4-nitrophenyl)ethanone	0
26664863	289745	CID289745	COc(cc1cc2)cc(NC(CCCC3)C3O)c1nc2-c(cc1)ccc1Cl	2-[[2-(4-Chlorophenyl)-6-methoxyquinolin-8-yl]amino]cyclohexan-1-ol	1
7975113	307157	CID307157	CN(C)c1ccc(C=Nc(cc2)ccc2N(C)C)cc1	4-[(E)-(4-Dimethylaminophenyl)iminomethyl]-N,N-dimethylaniline	1
24821154	309182	CID309182	O=C(C(NCCc1ccccc1)=CN1)NC1=O	5-(Phenethylamino)uracil	0
22408437	310168	CID310168	O=C(CCl)Nc(cc1)ccc1N=Nc1ccccc1	2-Chloro-N-{4-[(E)-phenyldiazenyl]phenyl}acetamide	1
26666864	313619	CID313619	[O-][N+](c(c1nonc11)ccc1Sc(cccc1)[n+]1[O-])=O	7-Nitro-4-(1-oxidopyridin-1-ium-2-yl)sulfanyl-2,1,3-benzoxadiazole	1
22405464	317843	CID317843	CN(CC1)[C@H](C2)c3c1cc1OCOc1c3-c(cc1OC)c2cc1OC	(-)-Dicentrine	1
22413865	318030	CID318030	Nc(n(-c1ccccc1)nc1N)c1N=Nc1ccccc1	5-Imino-1-phenyl-4-(phenylhydrazinylidene)-3-pyrazolamine	0
24808837	321779	CID321779	N#CC(C#N)=Cc(cc1)ccc1N1CCOCC1	(4-Morpholin-4-ylbenzylidene)malononitrile	0
26664572	322430	CID322430	CCCCCC(C(c(ccc(O)c1)c1O)=O)=O	1-(2,4-Dihydroxyphenyl)heptane-1,2-dione	0
26667296	323616	CID323616	CCC(NC(C(C(Cl)=C(C1=O)NC(CC)=O)=O)=C1Cl)=O	N-[2,5-Dichloro-3,6-dioxo-4-(propanoylamino)cyclohexa-1,4-dien-1-yl]propanamide	0
26665184	325415	CID325415	[O-][N+](c1c(N2CCN(CCO)CC2)nc2n1cccc2)=O	2-[4-(3-Nitroimidazo[1,2-a]pyridin-2-yl)piperazin-1-yl]ethanol	0
26665310	328773	CID328773	CCN(CC)CCN(C(c1c2c3cc(N)cc2ccc1)=O)C3=O	1H-Benz(de)isoquinoline-1,3(2H)-dione, 5-amino-2-(2-(diethylamino)ethyl)-	0
4241316	330346	CID330346	CC(Sc1c2cccc1)=CC2=O	2-Methyl-4H-1-benzothiopyran-4-one	0
26725274	330973	CID330973	C[C@H](C[C@H]([C@H]([C@@H]([C@]12C)OC(CC(O[C@@H]([C@@H]([C@@H](C[C@@H](C)[C@@H]3C=C4)OC5=O)C5=C)[C@]3(C)C4=O)=O)=O)C3=C)OC3=O)[C@@H]2C=CC1=O	Bishelenalinyl malonate	1
24790088	332219	CID332219	Oc(cc1)ccc1N=Cc(cc1)ccc1OCc1ccccc1	4-[(4-Phenylmethoxyphenyl)methylideneamino]phenol	1
26665226	333509	CID333509	Oc1c(cccc2)c2c2n1CCC(N=N1)=C2C1=O	4,5-Dihydro-1H-pyrazolo(4',3':3,4)pyrido(2,1-a)isoindole-1,7(2H)-dione	0
26665270	334839	CID334839	CC(C1)(C(OC)=O)Nc(cc2OC(C)=O)c1cc2OC(C)=O	1H-Indole-2-carboxylic acid, 5,6-bis(acetyloxy)-2, 3-dihydro-2-methyl-, methyl ester	0
26667259	338564	CID338564	Oc1c(C=Nc(ccc(F)c23)c3NNC2=O)cccc1	4-Fluoro-7-[(2-hydroxyphenyl)methylideneamino]-1,2-dihydroindazol-3-one	0
24812833	344131	CID344131	O=C(C=C(c1c2cccc1)Nc1ccccc1)C2=O	1,2-Naphthalenedione, 4-(phenylamino)-	1
17511169	344341	CID344341	O=C(c1c2cccc1)c(ccc(S(Nc1ccccc1)(=O)=O)c1)c1C2=O	2-Anthraquinonesulfonanilide	1
14722325	345777	CID345777	c1ccc(c2c(cc3)[nH]c(-c4ncccc4)n2)c3c1	2-Pyridin-2-yl-3H-benzo[e]benzimidazole	1
26665020	349243	CID349243	[O-][N+](c1cc(NC(c(cccc2)c2C(O)=O)=O)ccc1)=O	2-[(3-Nitrophenyl)carbamoyl]benzoic acid	0
49646296	352290	CID352290	CCN(CC)c(cc1)ccc1N=CC(C(NC(N1)=O)=O)=C1O	5-[(4-Diethylamino-phenylamino)-methylene]-pyrimidine-2,4,6-trione	1
51087919	356382	CID356382	N#CC(c1ccccc1)c1nccnc1	2-Phenyl-2-pyrazin-2-ylacetonitrile	0
56320916	359247	CID359247	CC(CCCN)Nc1cc(OC)cc2cccnc12	N4-(6-Methoxyquinolin-8-yl)pentane-1,4-diamine phosphate	1
24841428	361510	CID361510	OC(c(cc1C(c2cc(O)cc(O)c22)=O)cc(O)c1C2=O)=O	Emodic acid	0
26665083	364626	CID364626	Cn(cn1)c(Sc2nnc(-c3cnccc3)n2C)c1[N+]([O-])=O	3-(5-((4-(Hydroxy(oxido)amino)-1-methyl-1H-imidazol-5-yl)thio)-4-methyl-4H-1,2,4-triazol-3-yl)pyridine	1
47202339	367783	CID367783	NS(c(cc1)ccc1NC(c(cccc1)c1C1=O)=CC1=O)(=O)=O	4-[(3,4-Dioxo-3,4-dihydro-1-naphthalenyl)amino]benzenesulfonamide	1
26659646	375895	CID375895	COc(c(C(C(Cl)=C1Cl)=O)c2C1=O)ccc2OC	2,3-Dichloro-5,8-dimethoxy-1,4-naphthoquinone	1
847814	378227	CID378227	COc(cc1)cc2c1[nH]c(C1=Nc3c4cccc3)c2CCN1C4=O	Hortiacine	0
47194606	384024	CID384024	CC(Oc(cc1)ccc1C1=Cc(cccc2)c2OC1=O)=O	4-(2-Oxo-2H-chromen-3-yl)phenyl acetate	0
26665025	386770	CID386770	N#CC12N=NCC1CNC2	1-Cyano-2,3,7-triaza-bicyclo[3.3.0]oct-2-ene	0
860597	387726	CID387726	NC(N(C(C1(C#N)C#N)c2ccccc2)c2ccccc2)=C1C#N	5-Amino-1,2-diphenyl-1,2-dihydro-3H-pyrrole-3,3,4-tricarbonitrile	0
26659388	387753	CID387753	CC(C)(CC(C)(C1(C#N)C#N)OC2=N)C12C#N	3-Imino-1,5,5-trimethyl-2-oxabicyclo[2.2.1]heptane-4,7,7-tricarbonitrile	0
26659392	388580	CID388580	CN(C)N=Nc1nc(N(C)C(N(C)C2=O)=O)c2n1C	8-(Dimethylaminodiazenyl)-1,3,7-trimethylpurine-2,6-dione	0
26659191	388594	CID388594	CN(C)N=Nc1nc(N(C)C(N(C)C2=O)=O)c2n1CC1OC1	8-(Dimethylaminodiazenyl)-1,3-dimethyl-7-(oxiran-2-ylmethyl)purine-2,6-dione	0
26725242	388636	CID388636	O=C(C=C(N1)N=Nc(cc2)ccc2Cl)NC1=O	6-[(4-Chlorophenyl)diazenyl]-1H-pyrimidine-2,4-dione	1
26669414	389164	CID389164	CCOC(C(C(OCC)=O)=CNc(cc1)ccc1S(N)(=O)=O)=O	Diethyl 2-[(4-sulfamoylanilino)methylene]propanedioate	0
49645345	393333	CID393333	Oc(cccc1)c1C(NNC(c1cccc(Br)c1)=O)=O	3-Bromo-benzoic acid N'-(2-hydroxy-benzoyl)-hydrazide	0
24813600	394839	CID394839	CC(c(cc1)ccc1Nc1c(CCCC2)c2nc2ccccc12)=O	1-[4-(1,2,3,4-Tetrahydroacridin-9-ylamino)phenyl]ethanone	1
22405472	394845	CID394845	O[C@@H]1[C@@H](c(cc2)ccc2O)Oc2c([C@]3([C@@H](c(cc4)ccc4O)O4)Oc5cc(O)cc(O)c5C3=O)c4cc(O)c2C1	Genkwanol A	0
49674690	398148	CID398148	Nc1nc(N)nc(OCC2CCCCC2)c1N=O	6-Cyclohexylmethyloxy-5-nitroso-pyrimidine-2,4-diamine	1
47202868	404524	CID404524	Oc(c(C=NC(C(N1)=O)=CNC1=O)cc(Cl)c1)c1Cl	5-{[(E)-(3,5-Dichloro-2-hydroxyphenyl)methylidene]amino}pyrimidine-2,4-diol	1
14719252	406171	CID406171	O=C(C(c1cnc(N2CCCCC2)s1)=C(C1=O)Cl)C(Cl)=C1N1CCCCC1	2,5-Dichloro-3-piperidin-1-yl-6-(2-piperidin-1-yl-1,3-thiazol-5-yl)cyclohexa-2,5-diene-1,4-dione	0
26669504	417125	CID417125	Oc1c(C=Nc2ccccc2)c(cccc2)c2[nH]1	3-(Anilinomethylidene)-1H-indol-2-one	0
14729412	428478	CID428478	OC(C(C1C=CC2CC1)C2C(O)=O)=O	Bicyclo[2.2.2]oct-5-ene-2,3-dicarboxylic acid	0
11533046	439647	CID439647	Cc(cc1)ccc1S(N[C@@H](Cc1ccccc1)C(CCl)=O)(=O)=O	N-Tosyl-L-phenylalanyl chloromethyl ketone	0
855533	441325	CID441325	CCCCc1c(C(c(cc2I)cc(I)c2OCCN(CC)CC)=O)c(cccc2)c2o1	Amiodarone hydrochloride	1
49681823	443939	CID443939	C[C@@H]([C@H]([C@H](C1)N)O)O[C@H]1O[C@@H](C[C@@](C1)(C(CO)=O)O)c(c(O)c2C(c(c3ccc4)c4OC)=O)c1c(O)c2C3=O	Doxorubicin Hydrochloride	1
24821267	459458	CID459458	Nc(cc1)cc2c1nc[nH]2	1H-Benzo[d]imidazol-6-amine hydrochloride	0
56463160	460612	CID460612	N[C@@H](Cc(cc1)ccc1N(CCCl)CCCl)C(O)=O	Melphalan	0
14726526	460747	CID460747	CC(N=C1C(N2C)=O)=NN(C)C1=NC2=O	1,3,6-Trimethylpyrimido[5,4-e][1,2,4]triazine-5,7-dione	1
14723875	460749	CID460749	CN(C(C1=NC(c(cc2)ccc2Cl)=NN(C)C1=N1)=O)C1=O	3-(4-Chlorophenyl)-1,6-dimethylpyrimido[5,4-e][1,2,4]triazine-5,7-dione	1
26670830	470952	CID470952	OC(c(cc1)ccc1NC(C(c(cccc1)c1C1=O)=O)=C1Cl)=O	Benzoic acid, 4-((3-chloro-1,4-dihydro-1,4-dioxo-2-naphthalenyl)amino)-	1
49667793	478574	CID478574	O=C(c(cc(cc1)F)c1N12)C2=Nc(cccc2)c2C1=O	8-Fluoroindolo[2,1-b]quinazoline-6,12-dione	1
24811307	483860	CID483860	ClC1=NSSC1=Nc1ccccc1	4-Chloro-N-phenyldithiazol-5-imine	0
49642907	486277	CID486277	Nc(cc1)ccc1-c1nc(nccc2)c2o1	4-(Oxazolo[4,5-b]pyridin-2-yl)aniline	0
17505753	503737	CID503737	OC[C@H]([C@H]([C@@H]([C@H]1O)O)O)O[C@H]1Oc1ccc([C@H](C2)Oc(cc(cc3)O)c3C2=O)cc1	Liquiritin	0
50086573	517318	CID517318	CC(CC(c1c2cccc1)=O)(C2=O)S(O)(=O)=O	Menadione sodium bisulfite hydrate	1
14719030	531884	CID531884	Cc1cccc(NC(C2CCCC2)=O)c1	Cyclopentanecarboxamide, N-(3-methylphenyl)-	0
3714361	532723	CID532723	O=C(c1ccco1)Oc1cc2ccccc2cc1	2-Furoic acid, 2-naphthyl ester	1
47196171	539796	CID539796	CC(CC1)(C(CC2CC(C)=C(C)C3)C(CC4)C1C(C)(CC1)C4=CC1=O)C23C(C)=O	6b-Acetyl-4a,6a,8,9-tetramethyl-3,4,4a,4b,5,6,6a,6b,7,10,10a,11,11a,11b,12,13-hexadecahydro-2H-indeno[2,1-a]phenanthren-2-one	1
7969856	542899	CID542899	Nc(cc1)ccc1-c1nc(ccc(N)c2)c2o1	2-(4-Aminophenyl)-1,3-benzoxazol-6-amine	0
856866	544962	CID544962	CC(C)N(CC1)Cc2c1c(C#N)c(N)s2	2-Amino-6-isopropyl-4,5,6,7-tetrahydrothieno[2,3-c]pyridine-3-carbonitrile	0
49669756	555198	CID555198	[O-][N+](c(cc1[N+]([O-])=O)cc(Br)c1Nc1ccccc1)=O	2-Bromo-4,6-dinitro-N-phenylaniline	1
7974342	555359	CID555359	Oc1cn(-c2ccccc2)nc1	4-Hydroxy-1-phenylpyrazole	1
24823253	555700	CID555700	Nc(ccc1nonc11)c1[N+]([O-])=O	4-Nitro-2,1,3-benzoxadiazol-5-amine	0
4240765	565752	CID565752	Cc1c(C(c(cc2)ccc2OC(c2ccco2)=O)C(C#N)=C(N)O2)c2n[nH]1	4-(6-Amino-5-cyano-3-methyl-1,4-dihydropyrano[2,3-c]pyrazol-4-yl)phenyl 2-furoate	1
14731969	566975	CID566975	[O-][N+](c(cc1)ccc1-c1nnc(NC(CN2CCCCC2)=O)s1)=O	N-[5-(4-Nitrophenyl)-1,3,4-thiadiazol-2-yl]-2-piperidin-1-ylacetamide	1
24786627	568445	CID568445	O=C1NNC(c(cc2)ccc2Br)=C1	3-(4-Bromophenyl)-1H-pyrazol-5-ol	0
14727846	571092	CID571092	CN=Cc1c(O)oc(-c2ccccc2)n1	4-[(Methylamino)methylene]-2-phenyl-1,3-oxazol-5(4H)-one	0
856726	573747	CID573747	[O-][n+]1c(C(c2cccs2)=O)c(C(c2cccs2)=O)no1	Bis[(thiophen-2-yl)carbonyl]-1,2,5-oxadiazol-2-ium-2-olate	1
851429	573814	CID573814	CCC(Nc1c(C)n(C(CC)=O)nc1C)=O	N-[3,5-Dimethyl-1-(1-oxopropyl)-4-pyrazolyl]propanamide	0
22405656	575819	CID575819	CCN(CC)C(SCC(NC1(CC(C2)C3)CC3CC2C1)=O)=S	[2-(1-Adamantylamino)-2-oxoethyl] N,N-diethylcarbamodithioate	1
842644	578335	CID578335	CC(C)Oc1ccc(C(C(N2)=O)NC2=O)cc1	5-(4-Isopropoxy-phenyl)-imidazolidine-2,4-dione	0
24792175	580286	CID580286	[O-][N+](c1cccc(C(CCNc2cccc(F)c2)=O)c1)=O	3-(3-Fluoroanilino)-1-(3-nitrophenyl)-1-propanone	1
26658978	582632	CID582632	Cc1c(C(C(C(c2c3cccc2)=O)C3=O)(C#N)C#N)c(cccc2)c2[nH]1	2-(1,3-Dioxoinden-2-yl)-2-(2-methyl-1H-indol-3-yl)propanedinitrile	1
17431632	584517	CID584517	COC(c(cc1)ccc1N=NN1CCCCCC1)=O	4-(Azepan-1-ylazo)-benzoic acid methyl ester	1
17509303	585413	CID585413	NC(C(CC(C1(CC(C2)C3)CC3CC2C1)=O)(C(C1)(C#N)C#N)C#N)=C1C=O	2-[2-(1-Adamantyl)-2-oxoethyl]-3-amino-4-formylcyclopent-3-ene-1,1,2-tricarbonitrile	1
3713513	586512	CID586512	Cc1c(CC(c(ccc(O)c2)c2O)=O)cc(C(OC)=O)o1	Methyl 4-[2-(2,4-dihydroxyphenyl)-2-oxoethyl]-5-methylfuran-2-carboxylate	0
49644298	587173	CID587173	O=C(c(cc1)ccc1Cl)n1c(cccc2)c2nc1	Benzoimidazol-1-yl-(4-chloro-phenyl)-methanone	0
17433502	591025	CID591025	COc(cc1)ccc1N(C(c(cccc1)c1-c1c2cccc1)=O)C2=O	6-(4-Methoxyphenyl)-5H-dibenzo[c,E]azepine-5,7(6H)-dione	1
14741786	594662	CID594662	CC1(C)c(cccc2)c2N(C)C11Oc(ccc2ccccc22)c2N=C1	1,3,3-Trimethylindolinonaphthospirooxazine	0
14723529	594763	CID594763	O=C1NNC(c2ccccc2)=C1	3-Phenyl-1H-pyrazol-5-ol	0
4255794	598633	CID598633	O=C1NNC(c(cc2)cc(Cl)c2Cl)=C1	3-(3,4-Dichlorophenyl)-1H-pyrazol-5-ol	0
24792483	599736	CID599736	CC(C)Cc(cc1)ccc1C(NN1)=CC1=O	3-(4-Isobutylphenyl)-1H-pyrazol-5-ol	0
24779817	600593	CID600593	Cc1cccc2c1[nH]c(O)c2N=O	(3Z)-7-Methyl-1H-indole-2,3-dione 3-oxime	0
7977467	602880	CID602880	CCOC(c1c(N)sc(C(N)=O)c1C)=O	Ethyl 2-amino-5-carbamoyl-4-methylthiophene-3-carboxylate	1
7978413	602886	CID602886	CC(C)OC(c1c(N)sc(C(N)=O)c1C)=O	Isopropyl 2-amino-5-(aminocarbonyl)-4-methylthiophene-3-carboxylate	0
4248921	604485	CID604485	N=C(N(C=C1)O)N=C1c1ccccc1	4-Phenylpyrimidin-2-amine 1-oxide	0
4246628	604735	CID604735	Cc(cc1)cc(C)c1C(NN1)=CC1=O	3-(2,4-Dimethylphenyl)-1H-pyrazol-5-ol	0
17408170	605297	CID605297	[O-][N+](c1c(N2CCCCC2)nccc1)=O	3-Nitro-2-(piperidin-1-YL)pyridine	0
24813439	605332	CID605332	[O-][N+](c1cc2cccnc2c(O)c1)=O	6-Nitroquinolin-8-ol	1
47201529	606505	CID606505	O=C(CCl)N(c1c(CC2)cccc1)c1c2cccc1	5-(Chloroacetyl)-10,11-dihydro-5H-dibenzo[b,f]azepine	1
4244396	606590	CID606590	O=C1NNC(c(cc2)ccc2Cl)=C1	5-(4-Chlorophenyl)-1,2-dihydropyrazol-3-one	0
24829081	607111	CID607111	O=C(CCl)NN=C(c1ccccc1)c1ccccc1	2-Chloro-N'-(diphenylmethylene)acetohydrazide	1
312399642	608994	CID608994	Nc(nc(CCC1)c1c1C(N2)=O)c1C2=O	4-Amino-7,8-dihydrocyclopenta[b]pyrrolo[3,4-d]pyridine-1,3(2H,6H)-dione	0
49642027	609746	CID609746	CCC(c(cc1)cc(F)c1N(CC1)CCN1C(c1cccs1)=O)=O	1-{3-Fluoro-4-[4-(thiophene-2-carbonyl)-piperazin-1-yl]-phenyl}-propan-1-one	1
17509354	610099	CID610099	CCN(CC)C(c(c([N+]([O-])=O)c1C(c2c3cccc2)=O)ccc1C3=O)=O	N,N-Diethyl-1-nitro-9,10-dioxo-9,10-dihydroanthracene-2-carboxamide	0
47197929	610572	CID610572	Cc(c([N+]([O-])=O)c1)cc(N(CC2)CCN2C(c2cccs2)=O)c1F	[4-(2-Fluoro-5-methyl-4-nitrophenyl)piperazin-1-yl](thiophen-2-yl)methanone	1
4257586	610864	CID610864	O=C1NNC(c2cccc3ccccc23)=C1	5-Naphthalen-1-yl-1,2-dihydropyrazol-3-one	0
26662697	610995	CID610995	COc(ccc1nc2ccccc2nc11)c1N	2-Methoxy-phenazin-1-ylamine	0
26731563	611339	CID611339	Cc1nc2ccccc2c(C(N2)=O)c1C2=O	4-Methyl-1H-pyrrolo[3,4-c]quinoline-1,3(2H)-dione	0
26725916	612279	CID612279	OC(c(cc1)ccc1-c1ccc(C=O)o1)=O	4-(5-Formyl-2-furyl)benzoic acid	0
4263722	612723	CID612723	O=C1NNC(C2(CC(C3)C4)CC4CC3C2)=C1	3-(1-Adamantyl)-1H-pyrazol-5-ol	1
14734612	613230	CID613230	COc(ccc(C(NN1)=CC1=O)c1)c1OC	3-(3,4-Dimethoxyphenyl)-1H-pyrazol-5-ol	0
49644044	614385	CID614385	Nc(cc1)ccc1-c1nc(cc(cc2)N)c2o1	2-(4-Aminophenyl)benzo[d]oxazol-5-amine	0
26665354	614657	CID614657	[O-][N+](c(cc1)cc2c1-c(nccc1)c1C2=O)=O	7-Nitro-5-indeno[1,2-b]pyridinone	0
24807765	614841	CID614841	CC(C)(Cc(cccc1)c1C1=NN2)N=C1C2=O	5,5-Dimethyl-2,6-dihydropyrazolo[4,3-d][3]benzazepin-3-one	1
17408483	615593	CID615593	Cc1c(C)sc(NC(CCl)=O)c1C(c1ccccc1)=O	N-(3-Benzoyl-4,5-dimethyl-thiophen-2-yl)-2-chloro-acetamide	1
7973454	616536	CID616536	CC(c(cc1)cc(F)c1N1CCCCCC1)=O	1-(4-Azepan-1-YL-3-fluorophenyl)ethanone	0
844023	616821	CID616821	O=C(CCC1)c2c1nc(N1CCCCC1)s2	2-Piperidin-1-yl-5,6-dihydro-4H-benzothiazol-7-one	0
848757	618107	CID618107	NC(Oc1n[nH]c(-c2cccs2)c1C1c2cnccc2)=C1C#N	6-Amino-4-pyridin-3-yl-3-thiophen-2-yl-1,4-dihydro-pyrano[2,3-c]pyrazole-5-carbonitrile	0
14724326	618453	CID618453	N#Cc(ccc(-n1c(-c2ccccc2)nnc1-c1ccccc1)c1)c1C#N	4-(3,5-Diphenyl-[1,2,4]triazol-4-yl)-phthalonitrile	0
49731754	620213	CID620213	O=C(c(cc1)ccc1N(CC1)CCN1C(c1ccccc1)=O)c1cccc(F)c1	[4-[4-(3-Fluoro-benzoyl)-phenyl]-piperazin-1-yl]-phenyl-methanone	1
47194045	620366	CID620366	OC(C(C1C2C=CC1)Nc(cc1)c2cc1OC(F)(F)F)=O	8-(Trifluoromethoxy)-3a,4,5,9b-tetrahydro-3H-cyclopenta[c]quinoline-4-carboxylic acid	0
857773	622000	CID622000	CC(C)(Cc1c2sc(N3CCCCC3)n1)CC2=O	5,5-Dimethyl-2-piperidin-1-yl-5,6-dihydro-4H-benzothiazol-7-one	0
49679511	622563	CID622563	CC(C)(N1C)N(C)c2ccc(C=O)c3c(C=O)ccc1c23	1,2,2,3-Tetramethyl-2,3-dihydro-1H-perimidine-6,7-dicarbaldehyde	0
47200377	625298	CID625298	[O-][N+](c(cc1)cnc1N(C(c(cc1)c2cc1C(O)=O)=O)C2=O)=O	2H-Isoindole-5-carboxylic acid, 1,3-dihydro-2-(5-nitro-2-pyridyl)-1,3-dioxo-	0
17512343	625522	CID625522	Oc(cc1)ccc1N=Cc(sc1c2cccc1)c2Cl	4-[(3-Chloro-1-benzothiophen-2-yl)methylideneamino]phenol	1
312398000	627370	CID627370	Cc1c(C(O)=O)oc(cc2)c1cc2I	5-Iodo-3-methyl-1-benzofuran-2-carboxylic acid	0
851303	627902	CID627902	CN(C)c(cc1)ccc1N=Cc1c(O)oc(-c2ccccc2)n1	4-[(4-Dimethylamino-phenylamino)-methylene]-2-phenyl-4H-oxazol-5-one	0
857142	628602	CID628602	Nc(cc1)ccc1-c1nnc(-c(cc2)ccc2-c2ccccc2)o1	4-[5-(4-Phenylphenyl)-1,3,4-oxadiazol-2-yl]aniline	1
7973700	629034	CID629034	Oc(cc(cc1)NCc2cnccc2)c1-c1nc(cccc2)c2o1	2-Benzooxazol-2-yl-5-[(pyridin-3-ylmethyl)-amino]-phenol	1
7973470	629427	CID629427	COc(ccc(-c1cc(-c2ccccc2)nc(OC)n1)c1)c1OC	4-(3,4-Dimethoxyphenyl)-2-methoxy-6-phenylpyrimidine	1
24791504	631571	CID631571	[O-][N+](c(cc1[N+]([O-])=O)cc([N+]([O-])=O)c1Nc1cc(C(O)=O)ccc1)=O	3-(2,4,6-Trinitroanilino)benzoic acid	0
24781887	633148	CID633148	CC(N(CC(CN(C1)C(C)=O)(C2=O)c3ccccc3)CC12c1ccccc1)=O	3,7-Diacetyl-1,5-diphenyl-3,7-diazabicyclo[3.3.1]nonan-9-one	0
49681632	636362	CID636362	C[C@@H]([C@H]([C@H](C1)N)O)O[C@H]1O[C@@H](C[C@@](C1)(C(C)=O)O)c(c(O)c2C(c3c4cccc3)=O)c1c(O)c2C4=O	Idarubicin hydrochloride	1
56463583	637858	CID637858	COc1cc(/C=C/C(N(CCC=C2)C2=O)=O)cc(OC)c1OC	Piperlongumine	1
56463241	638024	CID638024	O=C(/C=C/C=C/c(cc1)cc2c1OCO2)N1CCCCC1	Piperine	1
49648044	640062	CID640062	Oc(cc1)cc(O)c1C(Cc1ncccc1)=O	Ethanone, 1-(2,4-dihydroxyphenyl)-2-(2-pyridinyl)-	0
24790025	640910	CID640910	Oc(cc1)cc(S(c2ccccc2)(=O)=O)c1O	2-(Phenylsulfonyl)-1,4-benzenediol	0
14727397	641174	CID641174	CCN(CC)c1cc(O)c(C=Nc2ccccc2)cc1	5-(Diethylamino)-2-[(phenylimino)methyl]phenol	0
22405520	643007	CID643007	CC(C)=CCC/C(/C)=C/Cc(c(O)c(cc1)C(/C=C/c(cc2)ccc2O)=O)c1O	Xanthoangelol	1
26662469	643182	CID643182	O=C(/C=C/c1ccccc1)c(cc1)cc2c1OCO2	(E)-1-(1,3-Benzodioxol-5-yl)-3-phenylprop-2-en-1-one	1
842230	644485	CID644485	Oc(cccc1)c1NC(C(N(C1=O)c2ccccc2)=O)=C1Cl	3-Chloro-4-[(2-hydroxyphenyl)amino]-1-phenylazoline-2,5-dione	1
842363	644626	CID644626	Oc1cc(C(NC2(CC(C3)C4)CC4CC3C2)=O)cnc1	N-Adamantan-1-yl-5-hydroxy-nicotinamide	0
842963	645241	CID645241	COc(c(NC(c1ccco1)=O)c1)cc(NC(Nc(cc2)ccc2Cl)=O)c1OC	Furan-2-carboxylic acid {4-[3-(4-chloro-phenyl)-ureido]-2,5-dimethoxy-phenyl}-amide	0
843056	645331	CID645331	Cc1c(C(c2cocc2)C(C#N)=C(N)O2)c2n[nH]1	6-Amino-4-(3-furyl)-3-methyl-1,4-dihydropyrano[2,3-c]pyrazole-5-carbonitrile	0
843094	645374	CID645374	Cc(c(C)c1)cc2c1nc(-c(cc1)cnc1SCC(N1CCOCC1)=O)[nH]2	2-[5-(5,6-Dimethyl-1H-benzoimidazol-2-yl)-pyridin-2-ylsulfanyl]-1-morpholin-4-yl-ethanone	1
843176	645454	CID645454	CCOC(C(C(C1=C(C)NNC1=O)c1cnccc1)C#N)=O	Ethyl 2-cyano-3-(3-methyl-5-oxo-1,2-dihydropyrazol-4-yl)-3-pyridin-3-ylpropanoate	0
843320	645612	CID645612	CC(N(CC1)CCC11C(C#N)=C(N)Oc2n[nH]c(C)c12)=O	10-Acetyl-6-amino-3-methylspiro[4H-pyrano[2,3-c]pyrazole-4,4'-piperidine]-5-ca rbonitrile	0
843364	645654	CID645654	Cc1ccc(Cn2c(NC(c3ccco3)=O)nc3c2cccc3)cc1	N-[1-[(4-Methylphenyl)methyl]-2-benzimidazolyl]-2-furancarboxamide	1
843429	645726	CID645726	CC(Nc(cc1)cc2c1nc(-c1cnccc1)[nH]2)=O	N-(2-Pyridin-3-yl-1H-benzoimidazol-5-yl)-acetamide	0
843548	645851	CID645851	O=C(CSC1=NCCS1)Nc(cc1)ccc1S(N1CCCCCC1)(=O)=O	N-[4-(Azepane-1-sulfonyl)-phenyl]-2-(4,5-dihydro-thiazol-2-ylsulfanyl)-acetamide	1
843689	645992	CID645992	Cc(c(C)c1)cc2c1oc(-c(cc1)ccc1NC(c1cnccc1)=O)n2	N-[4-(5,6-Dimethyl-benzooxazol-2-yl)-phenyl]-nicotinamide	0
843791	646096	CID646096	Cc(cc1)cc(C2C=CCC22)c1NC2C(O)=O	8-Methyl-3a,4,5,9b-tetrahydro-3H-cyclopenta[c]quinoline-4-carboxylic acid	0
843809	646114	CID646114	CCCC(C(C1)C(C(C#N)=C2N)=CCN1C(C)C)C2(C#N)C#N	6-Amino-2-isopropyl-8-propyl-2,3,8,8a-tetrahydro-1H-isoquinoline-5,7,7-tricarbonitrile	0
843864	646169	CID646169	O=C(c1nccnc1)Nc1cc2nccnc2cc1	Pyrazine-2-carboxylic acid quinoxalin-6-ylamide	0
843903	646212	CID646212	CCC(C)OC(n(cc1)nc1C(Nc1nccs1)=O)=O	3-(Thiazol-2-ylcarbamoyl)-pyrazole-1-carboxylic acid sec-butyl ester	0
843923	646231	CID646231	Cc(ccc1nsnc11)c1NS(c1c(C)ccc2nsnc12)(=O)=O	5-Methyl-N-(5-methyl-2,1,3-benzothiadiazol-4-yl)-2,1,3-benzothiadiazole-4-sulfonamide	0
843954	646260	CID646260	CCOC(c(cc1)cc2c1nc(NC(c1ccco1)=O)s2)=O	2-[(Furan-2-carbonyl)-amino]-benzothiazole-6-carboxylic acid ethyl ester	1
26667401	646406	CID646406	Cc1c(C)c(NC(C2C3C=CC2)C(O)=O)c3cc1	6,7-Dimethyl-3a,4,5,9b-tetrahydro-3H-cyclopenta[c]quinoline-4-carboxylic acid	0
844155	646471	CID646471	O=C(c1ccco1)Oc(cc1)ccc1-n1nnnc1	Furan-2-carboxylic acid 4-tetrazol-1-yl-phenyl ester	0
844221	646533	CID646533	c(cc1)cc2c1nc(-c1nc3ccccc3cc1)[nH]2	2-(1H-Benzimidazol-2-yl)quinoline	1
844387	646713	CID646713	Cn1c(SCc2ncccc2)nnc1-c1nccnc1	2-[4-Methyl-5-(pyridin-2-ylmethylsulfanyl)-4H-[1,2,4]triazol-3-yl]-pyrazine	0
844430	646756	CID646756	CC(c1cccs1)NC(C(CC1)CCN1c1nc(C)cnc1C)=O	1-(3,6-Dimethyl-pyrazin-2-yl)-piperidine-4-carboxylic acid (1-thiophen-2-yl-ethyl)-amide	0
844520	646847	CID646847	O=C(c1ccco1)Nc1nc(cccc2)c2n1CCOc1ccccc1	N-[1-(2-Phenoxyethyl)benzimidazol-2-yl]furan-2-carboxamide	1
844579	646906	CID646906	Clc1ccc(CSc2nnc(Cn3c(cccc4)c4nc3)o2)cc1	2-(1-Benzimidazolylmethyl)-5-[(4-chlorophenyl)methylthio]-1,3,4-oxadiazole	1
844801	647133	CID647133	Cc1c(C(Nc2c(C)c(C)ccc2)=O)sc(NC(c2ccco2)=O)c1C#N	Furan-2-carboxylic acid [3-cyano-5-(2,3-dimethyl-phenylcarbamoyl)-4-methyl-thiophen-2-yl]-amide	1
844866	647198	CID647198	Cc(cc1)ccc1S(CCC(c(ccc(O)c1)c1O)=O)(=O)=O	1-(2,4-Dihydroxy-phenyl)-3-(toluene-4-sulfonyl)-propan-1-one	1
844871	647203	CID647203	Cc(nc1)cnc1C(Nc(cc1)cc(-n2nnnc2)c1OC)=O	5-Methyl-pyrazine-2-carboxylic acid (4-methoxy-3-tetrazol-1-yl-phenyl)-amide	0
844964	647304	CID647304	CCN(CC)C(c1c(C)c(C#N)c(NC(c2ccco2)=O)s1)=O	N-[3-Cyano-5-(diethylcarbamoyl)-4-methylthiophen-2-yl]furan-2-carboxamide	1
845167	647501	CID647501	CCN(C1=NC(N2C)=O)N=C(c3ccccc3)N=C1C2=O	1-Ethyl-6-methyl-3-phenyl-1H-pyrimido[5,4-e][1,2,4]triazine-5,7-dione	1
845291	647630	CID647630	O=C(c1cnccc1)Nc(cc1)cc(Cl)c1N1CCOCC1	N-(3-Chloro-4-morpholin-4-yl-phenyl)-nicotinamide	0
845499	647849	CID647849	CC(C)CC(C(NC1CCCCC1)=O)OC(c1ccco1)=O	Furan-2-carboxylic acid 1-cyclohexylcarbamoyl-3-methyl-butyl ester	0
845735	648097	CID648097	O=C(CSc1nc(-c2ccco2)cc(C(F)(F)F)n1)Nc1cnccc1	2-(4-Furan-2-yl-6-trifluoromethyl-pyrimidin-2-ylsulfanyl)-N-pyridin-3-yl-acetamide	1
845872	648230	CID648230	O=C(COC(C(C1)CN(Cc2ccco2)C1=O)=O)c(cc1)ccc1OC(c1ccco1)=O	[2-[4-(Furan-2-carbonyloxy)phenyl]-2-oxoethyl] 1-(furan-2-ylmethyl)-5-oxopyrrolidine-3-carboxylate	1
845873	648231	CID648231	O=S(c1ccccc1)(Nc(cc1)ccc1-c1nc(cccc2)c2o1)=O	N-(4-Benzooxazol-2-yl-phenyl)-benzenesulfonamide	0
845938	648306	CID648306	O=C(C(NCC1OCCC1)=C(C1=O)Cl)N1c1ccccc1	3-Chloro-1-phenyl-4-[(tetrahydro-2-furanylmethyl)amino]-1H-pyrrole-2,5-dione	1
845945	648313	CID648313	COc1cccc(OC(CSc2nnc(-c(cccc3)c3Br)o2)=O)c1	[5-(2-Bromo-phenyl)-[1,3,4]oxadiazol-2-ylsulfanyl]-acetic acid 3-methoxy-phenyl ester	0
846208	648590	CID648590	COC(c(cc1)ccc1S(N1CCCCCC1)(=O)=O)=O	4-(Azepane-1-sulfonyl)-benzoic acid methyl ester	0
846212	648594	CID648594	CN(CC1)CCN1C(C(N(C1=O)c(cc2)ccc2Cl)=O)=C1Cl	3-Chloro-1-(4-chloro-phenyl)-4-(4-methyl-piperazin-1-yl)-pyrrole-2,5-dione	1
846213	648595	CID648595	CCN(CCCCN(C(c1c2cccc1)=O)C2=O)c(cc1)cc(C(N2C)=O)c1C2=O	5-((4-(1,3-Dioxoisoindolin-2-yl)butyl)(ethyl)amino)-2-methylisoindoline-1,3-dione	1
846654	649049	CID649049	COc(cc(CCCC1)c1c1)c1NC(c1cnccc1)=O	N-(3-Methoxy-5,6,7,8-tetrahydro-naphthalen-2-yl)-nicotinamide	0
847039	649434	CID649434	CCOc1cccc(C(C(C(c2ccc(C)o2)=O)=C(C2=O)O)N2c2nccs2)c1	5-(3-Ethoxyphenyl)-3-hydroxy-4-(5-methylfuran-2-carbonyl)-1-(1,3-thiazol-2-yl)-2,5-dihydro-1H-pyrrol-2-one	1
847074	649468	CID649468	OC(c(cccc1)c1C1=Nc(ccc(O)c2)c2Oc2c1ccc(O)c2)=O	2-(3,7-Dihydroxy-dibenzo[b,f][1,4]oxazepin-11-yl)-benzoic acid	0
847121	649523	CID649523	CCCC(NN1)=C(C(C(C#N)C#N)c2ccccc2)C1=O	2-[(5-Hydroxy-3-propyl-1H-pyrazol-4-yl)-phenyl-methyl]-malononitrile	0
847146	649546	CID649546	COc(ccc(-c(cc1)nnc1Nc(cc1)ccc1S(N1CCCC1)(=O)=O)c1)c1OC	[6-(3,4-Dimethoxy-phenyl)-pyridazin-3-yl]-[4-(pyrrolidine-1-sulfonyl)-phenyl]-amine	1
847321	649721	CID649721	Cc(c(C1c2cnccc2)c2OC(N)=C1C#N)nn2-c1cccc(Cl)c1	6-Amino-1-(3-chlorophenyl)-3-methyl-4-(3-pyridinyl)-1,4-dihydropyrano[2,3-c]pyrazole-5-carbonitrile	0
847671	650081	CID650081	CC(C)c1c(C(Cc2ccccc2)C(C#N)=C(N)O2)c2n[nH]1	CID 650081	0
847783	650199	CID650199	CC(C)C(c1nnnn1Cc1ccco1)N(CC1=Cc(cc(cc2)OC)c2NC1=O)C1CCCCC1	3-[[Cyclohexyl-[1-[1-(furan-2-ylmethyl)tetrazol-5-yl]-2-methylpropyl]amino]methyl]-6-methoxy-1H-quinolin-2-one	1
847894	650312	CID650312	Cc1cc(N(CC2)CCC2C(NC2CCCCC2)=O)nc(-c2ccccc2)n1	N-Cyclohexyl-1-(6-methyl-2-phenylpyrimidin-4-yl)piperidine-4-carboxamide	0
847896	650314	CID650314	CC(N(C)N(C1=O)c2ccccc2)=C1N=Cc1ccc(-c2cc(C)ccc2)o1	1,5-Dimethyl-2-phenyl-4-{[1-(5-m-tolyl-furan-2-yl)-meth-(E)-ylidene]-amino}-1,2-dihydro-pyrazol-3-one	1
848165	650594	CID650594	Cc1c(C(c2ccc(-c(cccc3)c3C#N)o2)C(C#N)=C(N)O2)c2n[nH]1	6-Amino-4-[5-(2-cyanophenyl)-2-furyl]-3-methyl-1,4-dihydropyrano[2,3-C]pyrazole-5-carbonitrile	1
848195	650622	CID650622	COC(c1cccc(N(C(C(N2CCOCC2)=C2Cl)=O)C2=O)c1)=O	3-(3-Chloro-4-morpholin-4-yl-2,5-dioxo-2,5-dihydro-pyrrol-1-yl)-benzoic acid methyl ester	1
848255	650693	CID650693	Cc(c(C1c2cccs2)c2OC(N)=C1C#N)nn2-c1ccc(C)cc1	6-Amino-3-methyl-1-(4-methylphenyl)-4-thien-2-yl-1,4-dihydropyrano[2,3-c]pyrazole-5-carbonitrile	1
848317	650753	CID650753	Cc1c(C(Nc(cc2)ccc2Br)=O)sc(NC(c2ccco2)=O)n1	N-(4-Bromophenyl)-2-(furan-2-carbonylamino)-4-methyl-1,3-thiazole-5-carboxamide	1
848384	650829	CID650829	CC(C)(C)NC(CSc1c2nnn(Cc(cccc3)c3Cl)c2ncn1)=O	N-Tert-butyl-2-[3-[(2-chlorophenyl)methyl]triazolo[4,5-d]pyrimidin-7-yl]sulfanylacetamide	1
848564	651013	CID651013	Cc1c(C(c2ccc(C)cc2)C(C#N)=C(N)O2)c2n[nH]1	6-Amino-3-methyl-4-(4-methylphenyl)-1,4-dihydropyrano[2,3-c]pyrazole-5-carbonitrile	0
848579	651028	CID651028	CC(C)n1c(N(CC2)CCN2C(c2cccs2)=O)nc2c1cccc2	[4-(1-Isopropyl-1H-benzoimidazol-2-yl)-piperazin-1-yl]-thiophen-2-yl-methanone	0
848692	651143	CID651143	CC(C)(C1)OCc2c1c(C#N)c(NC(c1ccco1)=O)s2	Furan-2-carboxylic acid (3-cyano-5,5-dimethyl-4,7-dihydro-5H-thieno[2,3-c]pyran-2-yl)-amide	0
848752	651208	CID651208	Cc1ccc(C)n1-c(cc1)c(C)cc1N	4-(2,5-Dimethyl-1H-pyrrol-1-yl)-3-methylaniline	0
849241	651719	CID651719	O=C(CSc1nnc(NC(c2ccco2)=O)s1)NC1CCCC1	Furan-2-carboxylic acid (5-cyclopentylcarbamoylmethylsulfanyl-[1,3,4]thiadiazol-2-yl)-amide	0
849727	652233	CID652233	COCc1c(C(c2cscc2)C(C#N)=C(N)O2)c2n[nH]1	6-Amino-3-(methoxymethyl)-4-thien-3-yl-1,4-dihydropyrano[2,3-c]pyrazole-5-carbonitrile	0
849882	652390	CID652390	Nc(cc1)ccc1-c1cnc(-c(cc2)ccc2N)nc1	2,5-Bis(4-aminophenyl)-pyrimidine	0
849941	652451	CID652451	CCOC(CC1=C(C)c2c(C)[nH]nc2OC1=O)=O	2-(3,4-Dimethyl-6-oxo-2H-pyrano[2,3-c]pyrazol-5-yl)acetic acid ethyl ester	0
850096	652604	CID652604	CC(CSc1nnc(CSc2ncccn2)n1C1CCCCC1)=O	1-[4-Cyclohexyl-5-(pyrimidin-2-ylsulfanylmethyl)-4H-[1,2,4]triazol-3-ylsulfanyl]-propan-2-one	0
850139	652654	CID652654	COc(cc(C(C#N)N1CCOCC1)cc1)c1O	(4-Hydroxy-3-methoxyphenyl)(4-morpholinyl)acetonitrile	0
850236	652745	CID652745	CCCC1C(C#N)=C(N)Oc2n[nH]c(CCC)c12	6-Amino-3,4-dipropyl-1,4-dihydropyrano[2,3-c]pyrazole-5-carbonitrile	0
850239	652748	CID652748	CCn1c(NC(c2cccs2)=O)nc2c1cccc2	N-(1-Ethylbenzimidazol-2-yl)thiophene-2-carboxamide	1
850390	652912	CID652912	COc(cccc1C2C=CCC22)c1NC2C(O)=O	6-Methoxy-3a,4,5,9b-tetrahydro-3H-cyclopenta[c]quinoline-4-carboxylic acid	0
7967570	652996	CID652996	O=C(CSc1nc(-c2ccco2)cc(C(F)(F)F)n1)NCC1OCCC1	2-(4-Furan-2-yl-6-trifluoromethyl-pyrimidin-2-ylsulfanyl)-N-(tetrahydro-furan-2-ylmethyl)-acetamide	0
850756	653295	CID653295	Oc(cc1)ccc1NCN(C(C1C2C3C=CC1C3)=O)C2=O	2-{[(4-Hydroxyphenyl)amino]methyl}-3a,4,7,7a-tetrahydro-1H-4,7-methanoisoindole-1,3(2H)-dione	0
850943	653487	CID653487	Cc(c(SCC(O)=O)nc1c2)cc1cc1c2OCCO1	(8-Methyl-2,3-dihydro-[1,4]dioxino[2,3-g]quinolin-7-ylsulfanyl)-acetic acid	0
851056	653608	CID653608	CCCC(NN1)=C(C(C(C#N)C#N)c2cccc(Cl)c2)C1=O	2-[(3-Chlorophenyl)-(3-oxo-5-propyl-1,2-dihydropyrazol-4-yl)methyl]propanedinitrile	0
851064	653616	CID653616	O=C(c(cccc12)c1c1ccc2N2CCCCC2)N(c2ncccc2)C1=O	6-Piperidin-1-yl-2-pyridin-2-yl-benzo[de]isoquinoline-1,3-dione	0
851146	653707	CID653707	CC(C)(C)OC(N(CC1C(C2(C#N)C#N)c3cccs3)CC=C1C(C#N)=C2N)=O	Tert-butyl 6-amino-5,7,7-tricyano-8-(2-thienyl)-1,2,3,7,8,8a-hexahydroisoquino line-2-carboxylate	0
851306	653868	CID653868	CCCc1c(C(c(ccc(OC)c2)c2OC)C(C#N)=C(N)O2)c2n[nH]1	6-Amino-4-(2,4-dimethoxyphenyl)-3-propyl-2,4-dihydropyrano[2,3-c]pyrazole-5-carbonitrile	1
851453	654029	CID654029	CC(C)(C)c1nn(C)c(C(Nc2nc(CC(C)(C)CC3=O)c3s2)=O)c1	5-Tert-butyl-N-(5,5-dimethyl-7-oxo-4,6-dihydro-1,3-benzothiazol-2-yl)-2-methylpyrazole-3-carboxamide	0
851514	654089	CID654089	OC(C(C(CC=C1)C1c1ccc2)Nc1c2O)=O	6-Hydroxy-3a,4,5,9b-tetrahydro-3H-cyclopenta[c]quinoline-4-carboxylic acid	0
851552	654127	CID654127	[O-][N+](c(cc1[N+]([O-])=O)cc([N+]([O-])=O)c1O)=O	2-Methylbenzo[g][1,3]benzothiazole;2,4,6-trinitrophenol	0
851661	654245	CID654245	CCCCCCn1c(N(CC2)CCC2C(N)=O)nc(N(C)C(N2C)=O)c1C2=O	1-(7-Hexyl-1,3-dimethyl-2,6-dioxo-2,3,6,7-tetrahydro-1H-purin-8-yl)-piperidine-4-carboxylic acid amide	0
851998	654601	CID654601	CC(NC(C1=O)N=C(C)N1c1ccccc1)=O	N-(2-Methyl-5-oxo-1-phenyl-4,5-dihydro-1H-imidazol-4-yl)-acetamide	0
26667975	654688	CID654688	CC(COC)NC(CCS(c1nc(-c(cc2)ccc2OC)cc(C(F)(F)F)n1)(=O)=O)=O	N-(2-Methoxy-1-methyl-ethyl)-3-[4-(4-methoxy-phenyl)-6-trifluoromethyl-pyrimidine-2-sulfonyl]-propionamide	1
852341	654955	CID654955	CS(c(sc1c2c(-c3ccccc3)cc(-c3cccs3)n1)c2N)(=O)=O	2-Methanesulfonyl-4-phenyl-6-thiophen-2-yl-thieno[2,3-b]pyridin-3-ylamine	0
852375	654998	CID654998	Cc(c(C1c2cocc2)c2OC(N)=C1C#N)nn2-c1ccc(C)cc1	6-Amino-4-(3-furyl)-3-methyl-1-(4-methylphenyl)-1,4-dihydropyrano[2,3-c]pyrazole-5-carbonitrile	1
852391	655014	CID655014	Cc1ccc(C2C(C#N)=C(N)Oc3n[nH]c(-c4cccs4)c23)s1	CID 655014	0
852918	655562	CID655562	Cc1c(C(c2cc(OC)c3OCOc3c2)C(C#N)=C(N)O2)c2n[nH]1	6-Amino-4-(7-methoxy-1,3-benzodioxol-5-yl)-3-methyl-1,4-dihydropyrano[2,3-c]pyrazole-5-carbonitrile	1
852945	655586	CID655586	Nc(cc1)ccc1-c([nH]c1cc(N)c2)nc1c2Cl	2-(4-Aminophenyl)-7-chloro-3H-benzimidazol-5-amine	0
852974	655619	CID655619	CN(C)c(cc1)cc(O)c1C(c(cccc1)c1C(O)=O)=O	2-(4-Dimethylamino-2-hydroxy-benzoyl)-benzoic acid	0
853010	655653	CID655653	CN(C(c1nccnc1)=O)c1nnc(-c2nccnc2)s1	Pyrazine-2-carboxylic acid methyl-(5-pyrazin-2-yl-[1,3,4]thiadiazol-2-yl)-amide	0
853210	655864	CID655864	O=C(c1ccco1)N(CC1)CCN1c1c(c(CCCC2)c2s2)c2nc(C2CC2)n1	[4-(2-Cyclopropyl-5,6,7,8-tetrahydro-[1]benzothiolo[2,3-d]pyrimidin-4-yl)piperazin-1-yl]-(furan-2-yl)methanone	1
26668022	656094	CID656094	Cc(cc1)cc(N2)c1C=C(CN(Cc1ccco1)S(c1c(C)ccc3nsnc13)(=O)=O)C2=O	5-Methyl-benzo[1,2,5]thiadiazole-4-sulfonic acid furan-2-ylmethyl-(7-methyl-2-oxo-1,2-dihydro-quinolin-3-ylmethyl)-amide	1
853580	656239	CID656239	CN(C)c(c1ccccc11)ccc1NC(c1ccncc1)=O	N-(4-Dimethylamino-naphthalen-1-yl)-isonicotinamide	0
853630	656288	CID656288	CN(CC1)Cc(cc2C#N)c1nc2SCC(Nc(cc1)ccc1F)=O	2-[(3-Cyano-6-methyl-7,8-dihydro-5H-1,6-naphthyridin-2-yl)sulfanyl]-N-(4-fluorophenyl)acetamide	0
853700	656359	CID656359	Cc(cc(cc1)-c2nc(nccc3)c3o2)c1N	2-Methyl-4-oxazolo[4,5-b]pyridin-2-yl-phenylamine	0
853720	656379	CID656379	CCOC(c(cc1)cc2c1nc(NC(c1cccs1)=O)s2)=O	2-[(Thiophene-2-carbonyl)-amino]-benzothiazole-6-carboxylic acid ethyl ester	1
856169	657546	CID657546	[O-][N+]1=C(C=CC(Nc2ccccc2)=C2)C2=NC11CCCCC1	N-Phenylspiro[benzimidazole-2,1'-cyclohexan]-5-amine 1-oxide	1
856339	657708	CID657708	CC(C1)(N2CCOCC2)[N+]([O-])=C(CCc2nonc22)C12O	7-Methyl-7-morpholin-4-yl-6-oxido-5,8-dihydro-4H-pyrrolo[2,3-g][2,1,3]benzoxadiazol-6-ium-8a-ol	0
856372	657741	CID657741	CCCc(c(O)c1)cc(C(Cc(cc2)ccc2F)=O)c1O	Ethanone, 1-(2,4-dihydroxy-5-propylphenyl)-2-(4-fluorophenyl)-	0
856427	657788	CID657788	CN(c1c(C(N2C)=O)n(Cc3ccccc3)c(OCc3cnccc3)n1)C2=O	7-Benzyl-1,3-dimethyl-8-(pyridin-3-ylmethoxy)purine-2,6-dione	0
856439	657799	CID657799	CN(C)c1ccc(C=Nc2c(C(N)=O)n(C)nc2)cc1	4-({(E)-1-[4-(Dimethylamino)phenyl]methylidene}amino)-1-methyl-1H-pyrazole-5-carboxamide	0
856564	657917	CID657917	Cc1cccc(OCCN(CN2C)CSC2=S)c1	3-Methyl-5-[2-(3-methylphenoxy)ethyl]-1,3,5-thiadiazinane-2-thione	1
856589	657946	CID657946	CC1(C)Nc(ccc(O)c2)c2C2=C1SSC2=S	8-Hydroxy-4,4-dimethyl-5H-dithiolo[3,4-c]quinoline-1-thione	1
856659	658011	CID658011	C=CCNc(sc(C(C1CC1)=O)c1N)c1C#N	4-Amino-5-(cyclopropylcarbonyl)-2-(prop-2-en-1-ylamino)thiophene-3-carbonitrile	0
856708	658068	CID658068	OC(Cc1ccc(C(c2cccs2)=O)s1)=O	2-[5-(Thiophene-2-carbonyl)thiophen-2-yl]acetic acid	0
856719	658079	CID658079	Oc(cc1)cc(O)c1C(Cc1cscn1)=O	Ethanone, 1-(2,4-dihydroxyphenyl)-2-(4-thiazolyl)-	0
856739	658098	CID658098	CN(CC1)Cc2c1c(C(N(C1CCCCC1)C(SCC(OC)=O)=N1)=O)c1s2	2-[(3-Cyclohexyl-4-keto-7-methyl-6,8-dihydro-5H-pyrido[2,3]thieno[2,4-b]pyrimidin-2-yl)thio]acetic acid methyl ester	1
856830	658191	CID658191	Cc(c(C1c2ccco2)c2OC(N)=C1C#N)nn2-c1ccccc1	1-Phenyl-3-methyl-4-(2-furyl)-6-amino-1,4-dihydropyrano[2,3-c]pyrazole-5-carbonitrile	0
856887	658245	CID658245	CC(C)C(N(CC1)CCN1c1nc(-c2ccccc2)c(CCCC2)c2c1C#N)=O	3-[4-(2-Methylpropanoyl)piperazin-1-yl]-1-phenyl-5,6,7,8-tetrahydroisoquinoline-4-carbonitrile	1
856926	658279	CID658279	CC(CSc1nc(N)c(c(CCC2)c2s2)c2n1)=C	[3-(2-Methylallylthio)-7,8-dihydro-6H-cyclopenta[4,5]thieno[1,2-c]pyrimidin-1-yl]amine	0
856976	658336	CID658336	CCCc1nn(C)c2c1C(c1cnccc1)C(C#N)=C(N)O2	6-Amino-1-methyl-3-propyl-4-(3-pyridinyl)-1,4-dihydropyrano[2,3-c]pyrazole-5-carbonitrile	0
857178	658532	CID658532	C#CCOC(c(cccc1)c1C(n1nnc2c1cccc2)=O)=O	Prop-2-ynyl 2-(benzotriazole-1-carbonyl)benzoate	1
857212	658561	CID658561	Cc(c(C1c2ccncc2)c2OC(N)=C1C#N)nn2-c1cccc(Cl)c1	6-Amino-1-(3-chlorophenyl)-3-methyl-4-(4-pyridinyl)-1,4-dihydropyrano[2,3-c]pyrazole-5-carbonitrile	0
857307	658656	CID658656	CN(C)/C=C1\N=C(c2cccs2)OC1=O	(4Z)-4-[(Dimethylamino)methylidene]-2-(thiophen-2-yl)-1,3-oxazol-5(4H)-one	0
857312	658661	CID658661	CCOC(c1c(C(C#N)C#N)cc(C)nc1C)=O	Ethyl 4-(dicyanomethyl)-2,6-dimethylpyridine-3-carboxylate	0
857580	658932	CID658932	CC(C)(C1)OCCC1(CCN=Cc(cc1)ccc1N(C)C)O	4-[2-({(E)-[4-(Dimethylamino)phenyl]methylidene}amino)ethyl]-2,2-dimethyltetrahydro-2H-pyran-4-ol	0
857611	658959	CID658959	CC(C)(C1)OCCC1(CN=Cc(cc1)ccc1N(C)C)O	4-[({(1E)-[4-(Dimethylamino)phenyl]methylene}amino)methyl]-2,2-dimethyltetrahydro-2H-pyran-4-ol	0
857760	659116	CID659116	CCC(C1=C(C)NOC1=O)C1=C(C)NOC1=O	4,4'-Propane-1,1-diylbis(3-methyl-1,2-oxazol-5-ol)	0
857812	659170	CID659170	CC(C)CC(NC1=O)=C(COC(C)(C)C2)C2=C1C#N	6-Hydroxy-3,3-dimethyl-8-(2-methylpropyl)-3,4-dihydro-1H-pyrano[3,4-c]pyridine-5-carbonitrile	0
24841017	659226	CID659226	CCOC(C(C(OCC)=O)c(cc(c1noc(-c2c3cccc2)c11)Br)c1C3=O)=O	Diethyl (3-bromo-6-oxo-6H-anthra[1,9-cd][1,2]oxazol-5-yl)propanedioate	1
857939	659290	CID659290	Cc1c(C(CCc2ccccc2)C(C#N)=C(N)O2)c2n[nH]1	6-Amino-3-methyl-4-phenethyl-1,4-dihydro-pyrano[2,3-c]pyrazole-5-carbonitrile	0
857953	659303	CID659303	CCCCNC(C(CC)C(CCC)C1(C#N)C#N)C1(C#N)C#N	3-(Butylamino)-4-ethyl-5-propylcyclopentane-1,1,2,2-tetracarbonitrile	1
858045	659401	CID659401	[O-][n+]1c(-c(cccc2)c2C2=O)c2nc2c1CCCC2	5-Oxido-6,7,8,9-tetrahydroindeno[1,2-b]quinoxalin-5-ium-11-one	0
858047	659403	CID659403	CC(C)(C1)OCc2c1c(C#N)c(NCCc1ccccc1)nc2-c1ccco1	8-(2-Furyl)-3,3-dimethyl-6-(phenethylamino)-1,4-dihydropyrano[3,4-c]pyridine-5-carbonitrile	1
858057	659413	CID659413	O=C(c(cccc1)c1-c1c2c(cc3)no1)c2c3NCc1ccco1	10-(Furan-2-ylmethylamino)-15-oxa-14-azatetracyclo[7.6.1.02,7.013,16]hexadeca-1(16),2,4,6,9,11,13-heptaen-8-one	1
858108	659463	CID659463	CC(C)(C1)OCc2c1c(C(N(Cc1ccco1)C(N1)=S)=O)c1s2	3-(Furan-2-ylmethyl)-6,6-dimethyl-2-sulfanyl-3,5,6,8-tetrahydro-4H-pyrano[4',3':4,5]thieno[2,3-d]pyrimidin-4-one	0
858141	659498	CID659498	CC(NC(C1(C#N)C#N)c2ccccc2)=CC1(C#N)C#N	6-Methyl-2-phenyl-1,2-dihydropyridine-3,3,4,4-tetracarbonitrile	0
858147	659503	CID659503	Nc(c(OCC(F)(F)F)c1)cc(N)c1OCC(F)(F)F	4,6-Bis(2,2,2-trifluoroethoxy)benzene-1,3-diamine	0
858162	659515	CID659515	CCCCCCNC(C(c1nc2ccccc2nc1N1CCOCC1)C#N)=O	2-Cyano-N-hexyl-2-[3-(morpholin-4-yl)quinoxalin-2-yl]acetamide	0
858199	659551	CID659551	O=C(C(S1)=C2CCCCCC2)NC1=S	5-Cycloheptylidene-2-sulfanylidene-1,3-thiazolidin-4-one	1
858264	659606	CID659606	OC(c(cnn1c(C(F)(F)F)c2)c1nc2-c1ccco1)=O	5-(Furan-2-yl)-7-(trifluoromethyl)pyrazolo[1,5-a]pyrimidine-3-carboxylic acid	0
858557	659867	CID659867	CN(CC1)CCN1c1c2[nH]c(ccc(F)c3)c3c2ncn1	8-Fluoro-4-(4-methylpiperazin-1-yl)-5H-pyrimido[5,4-b]indole	0
858638	659941	CID659941	CCCCCCOc(cc1)ccc1C(n1nc(N)nc1)=O	(3-Amino-1,2,4-triazol-1-yl)-(4-hexoxyphenyl)methanone	1
858673	659981	CID659981	CCOc(cccc1)c1NC=C(C(OC(C)(C)O1)=O)C1=O	5-{[(2-Ethoxyphenyl)amino]methylene}-2,2-dimethyl-1,3-dioxane-4,6-dione	0
242404813	660030	CID660030	CC(C)([C@@H]1CC2=O)[C@H]1/C2=C(/C)\NC(c1cccs1)=O	N-{(1E)-1-[(1S,5R)-6,6-Dimethyl-3-oxobicyclo[3.1.0]hex-2-ylidene]ethyl}thiophene-2-carboxamide	0
858739	660045	CID660045	COc(cccc1)c1NC=C(C(OC1(CCCCC1)O1)=O)C1=O	3-(((2-Methoxyphenyl)amino)methylene)-1,5-dioxaspiro[5.5]undecane-2,4-dione	0
858744	660050	CID660050	CCN1N=Nc2c(C(OCC)=O)sc(C)c2C1=O	Ethyl 3-ethyl-5-methyl-4-oxo-3,4-dihydrothieno[3,4-d][1,2,3]triazine-7-carboxylate	1
858763	660068	CID660068	Cc1c(C2(CCOCC2)C(C#N)=C(N)O2)c2n[nH]1	12-Amino-9-methylspiro[2H-3,4,5,6-tetrahydropyran-4,4'-4H-pyrano[2,3-c]pyrazol e]-11-carbonitrile	0
858791	660100	CID660100	CCN(CC)c(cc1)ccc1-c1nc(cncc2)c2n1C	N,N-Diethyl-4-(1-methyl-1H-imidazo[4,5-c]pyridin-2-yl)aniline	1
858804	660113	CID660113	CCN(C(NC(C1CC1)=O)=C(C(OCC)=O)S1)C1=S	Ethyl 4-[(cyclopropylcarbonyl)amino]-3-ethyl-2-thioxo-2,3-dihydro-1,3-thiazole-5-carboxylate	0
858808	660117	CID660117	CCCc1nn(C)c2c1C(c1ccncc1)C(C#N)=C(N)O2	6-Amino-1-methyl-3-propyl-4-(4-pyridinyl)-1,4-dihydropyrano[2,3-c]pyrazole-5-carbonitrile	0
858866	660172	CID660172	Oc(cccc1)c1C(C1)=Nc2ncnn2C1c1ccccc1	2-(7-Phenyl-6,7-dihydro[1,2,4]triazolo[1,5-a]pyrimidin-5-yl)phenol	1
858874	660180	CID660180	COc(ccc(C1C(C#N)=C(N)SC(N)=C1C#N)c1)c1OC	2,6-Diamino-4-(3,4-dimethoxyphenyl)-4H-thiopyran-3,5-dicarbonitrile	0
858881	660186	CID660186	O=C(C(C=C1)=COC1=O)NCc1ccco1	N-(Furan-2-ylmethyl)-2-oxo-2H-pyran-5-carboxamide	0
858898	660202	CID660202	CN(C)CCn1c(c(C#N)c(N=CN(C)C)nc2)c2c2c1cccc2	N'-{4-Cyano-5-[2-(dimethylamino)ethyl]-5H-pyrido[4,3-b]indol-3-yl}-N,N-dimethylimidoformamide	0
858950	660254	CID660254	COC(c([nH]c(cc1OC)c2cc1OC)c2NC(c1cc(OC)ccc1)=O)=O	5,6-Dimethoxy-3-[[(3-methoxyphenyl)-oxomethyl]amino]-1H-indole-2-carboxylic acid methyl ester	1
858991	660294	CID660294	Oc1cc(O)c(C=Nc2cc3cccnc3cc2)cc1	4-[(E)-(Quinolin-6-ylimino)methyl]benzene-1,3-diol	1
859100	660402	CID660402	CN(C)c(cc1)cc(N2C)c1C(OC)=CC2=O	7-(Dimethylamino)-4-methoxy-1-methylquinolin-2(1H)-one	0
859371	660671	CID660671	CC(C)(C)c1c(C(Cc2ccccc2)C(C#N)=C(N)O2)c2n[nH]1	6-Amino-4-benzyl-3-tert-butyl-2,4-dihydropyrano[2,3-c]pyrazole-5-carbonitrile	0
859444	660747	CID660747	CC(c1ccccc1)NC(C(C=C1)=COC1=O)=O	2-Oxo-N-(1-phenylethyl)-2H-pyran-5-carboxamide	0
859470	660771	CID660771	CCCC1C(C#N)=C(N)Oc2n[nH]c(C(C)(C)C)c12	6-Amino-3-tert-butyl-4-propyl-1,4-dihydropyrano[2,3-c]pyrazole-5-carbonitrile	0
859637	660939	CID660939	CC(OC1=O)=CC(O2)=C1S/C2=C(/C(F)(F)F)\C(OC)=O	Methyl (2E)-3,3,3-trifluoro-2-(6-methyl-4-oxo-[1,3]oxathiolo[4,5-c]pyran-2-ylidene)propanoate	1
859735	661039	CID661039	NC(C([C@@H]([C@@H](C1)C2=CCC11OCCO1)c(c(F)ccc1)c1F)(C#N)C#N)=C2C#N	2-Amino-4-(2,6-difluorophenyl)-4a,5,6,7-tetrahydrospiro[naphthalene-6,2'-[1,3]-dioxolane]-1,3,3(4H)-tricarbonitrile	0
859758	661062	CID661062	N#Cc1c(NCCN2CCOCC2)oc(-c2cccs2)n1	5-{[2-(Morpholin-4-yl)ethyl]amino}-2-(thiophen-2-yl)-1,3-oxazole-4-carbonitrile	0
859859	661167	CID661167	CSc(c(C#N)c1-c(cc2)ccc2Cl)nc(N)c1C#N	2-Amino-4-(4-chlorophenyl)-6-(methylthio)pyridine-3,5-dicarbonitrile	0
859959	661261	CID661261	Cn1c(NC(c(cccc2)c2NC(c2ccco2)=O)=O)nc2c1cccc2	N-[2-[(1-Methylbenzimidazol-2-yl)carbamoyl]phenyl]furan-2-carboxamide	1
860328	661627	CID661627	CC(c1c(C)nc(Nc2nc(OC)cc(C)n2)s1)=O	1-{2-[(4-Methoxy-6-methylpyrimidin-2-yl)amino]-4-methyl-1,3-thiazol-5-yl}ethanone	1
860438	661730	CID661730	COc(cc1)ccc1-c1nc2ncnn2c(-c2ccccc2)c1	5-(4-Methoxyphenyl)-7-phenyl-[1,2,4]triazolo[1,5-a]pyrimidine	1
860602	661881	CID661881	O=C(c1ccco1)Oc(cccc1)c1N(C(CC1)=O)C1=O	2-(2,5-Dioxopyrrolidin-1-yl)phenyl furan-2-carboxylate	0
860621	661900	CID661900	O=C(C(C=C1Br)=COC1=O)N1CCOCC1	3-Bromo-5-(morpholine-4-carbonyl)pyran-2-one	0
860732	662008	CID662008	Fc(cc1)ccc1-c1nc2nc3ccccc3nc2n1Cc1ccco1	2-(4-Fluorophenyl)-1-(furan-2-ylmethyl)-1H-imidazo[4,5-b]quinoxaline	1
860760	662035	CID662035	O=C(C(C=C1)=COC1=O)NCCc1ccccc1	2-Oxo-N-(2-phenylethyl)-2H-pyran-5-carboxamide	0
860937	662210	CID662210	CCOc(ccc(C1C(C#N)=C(N)Oc2n[nH]c(C)c12)c1)c1OC(C1CC1)=O	Cyclopropanecarboxylic acid [5-(6-amino-5-cyano-3-methyl-2,4-dihydropyrano[2,3-c]pyrazol-4-yl)-2-ethoxyphenyl] ester	1
861426	662671	CID662671	CCOC(CNC(CSC(N1C)=Nc(sc(C)c2C)c2C1=O)=O)=O	Ethyl N-{[(3,5,6-trimethyl-4-oxo-3,4-dihydrothieno[2,3-d]pyrimidin-2-yl)sulfanyl]acetyl}glycinate	0
861518	662756	CID662756	O=C(C(C=C1)=COC1=O)NCCC1=CCCCC1	N-[2-(Cyclohex-1-en-1-yl)ethyl]-2-oxo-2H-pyran-5-carboxamide	0
861758	662987	CID662987	C(c1ccco1)n1c(SCc2ccccc2)nnc1-c1ccco1	3-(Benzylsulfanyl)-5-(furan-2-yl)-4-(furan-2-ylmethyl)-4H-1,2,4-triazole	0
861937	663161	CID663161	Cn1c(/C(/C#N)=C/Nc2ncccc2)nc2c1cccc2	(E)-2-(1-Methyl-1H-benzo[d]imidazol-2-yl)-3-(pyridin-2-ylamino)acrylonitrile	1
862098	663320	CID663320	O=C(C(C=C1)=COC1=O)N(CC1)CCN1C(c1ccccc1)c1ccccc1	5-{[4-(Diphenylmethyl)piperazin-1-yl]carbonyl}-2H-pyran-2-one	0
862420	663645	CID663645	CC(C)OCCCn1c2nc3ccccc3nc2nc1-c1ccco1	2-(Furan-2-yl)-3-(3-propan-2-yloxypropyl)imidazo[4,5-b]quinoxaline	0
862450	663681	CID663681	CC(N(C1c2ccco2)c(cccc2)c2NC(CC(C2)c(cc3)ccc3OC)=C1C2=O)=O	5-Acetyl-6-(2-furyl)-9-(4-methoxyphenyl)-8,9,10,11-tetrahydro-6H-benzo[b][1,4]benzodiazepin-7-one	1
24840686	663743	CID663743	CC(C)[C@@H](c(o1)nnc1S(Cc(c(F)ccc1)c1Cl)(=O)=O)NC(OC(C)(C)C)=O	Tert-butyl N-[(1S)-1-[5-[(2-chloro-6-fluorophenyl)methylsulfonyl]-1,3,4-oxadiazol-2-yl]-2-methylpropyl]carbamate	1
862587	663821	CID663821	OCCN(CC1)CCN1c1c2sc3nc(N4CCOCC4)c(CCC4)c4c3c2ncn1	2-[4-(7-Morpholin-4-yl-10-thia-8,13,15-triazatetracyclo[7.7.0.02,6.011,16]hexadeca-1(9),2(6),7,11(16),12,14-hexaen-12-yl)piperazin-1-yl]ethanol	1
862604	663838	CID663838	Cc1nc(Nc2ccncc2)c2oc(cccc3)c3c2n1	2-Methyl-N-pyridin-4-yl-[1]benzofuro[3,2-d]pyrimidin-4-amine	0
862610	663844	CID663844	O=C(c(cccc1)c1-c1c2c(cc3)no1)c2c3NCCCn1cncc1	10-(3-Imidazol-1-ylpropylamino)-15-oxa-14-azatetracyclo[7.6.1.02,7.013,16]hexadeca-1(16),2,4,6,9,11,13-heptaen-8-one	1
862668	663900	CID663900	CC(C)C[C@@H](c(o1)nnc1S(Cc1c(C)cccc1)(=O)=O)NC(OC(C)(C)C)=O	Tert-butyl N-[(1S)-3-methyl-1-[5-[(2-methylphenyl)methylsulfonyl]-1,3,4-oxadiazol-2-yl]butyl]carbamate	1
862682	663914	CID663914	COc(cc1)ccc1-c(cc1)nc(OC)c1-c1noc(-c2cc(OC)ccc2)n1	2-Methoxy-6-(4-methoxyphenyl)-3-[5-(3-methoxyphenyl)-1,2,4-oxadiazol-3-yl]pyridine	1
862749	663983	CID663983	CN(c(c(C(N1C)=O)c2-c(cc3)ccc3OC)cn2-c2cc(OC)ccc2)C1=O	6-(3-Methoxyphenyl)-5-(4-methoxyphenyl)-1,3-dimethyl-1H-pyrrolo[3,4-d]pyrimidine-2,4(3H,6H)-dione	1
862800	664033	CID664033	CC(C)(CCC1)CN1C(C(C=C1Br)=COC1=O)=O	3-Bromo-5-(3,3-dimethylpiperidine-1-carbonyl)pyran-2-one	0
862872	664105	CID664105	CC1(C)OCc2c(N3CCCC3)nc3sc4c(N5CCN(CCO)CC5)ncnc4c3c2C1	2-[4-(4,4-Dimethyl-8-pyrrolidin-1-yl-5-oxa-11-thia-9,14,16-triazatetracyclo[8.7.0.02,7.012,17]heptadeca-1(10),2(7),8,12(17),13,15-hexaen-13-yl)piperazin-1-yl]ethanol	1
862895	664134	CID664134	Cn(c1nc2ccccc2nc11)nc1-c1ccccc1	1-Methyl-3-phenylpyrazolo[4,3-b]quinoxaline	0
862899	664138	CID664138	COc(ccc(-c1nc(C#N)c(N2CCCCCC2)o1)c1)c1OC	5-(1-Azepanyl)-2-(3,4-dimethoxyphenyl)-4-oxazolecarbonitrile	1
862933	664172	CID664172	C=CCn1c(-c2ccccc2)nc2nc3ccccc3nc12	2-Phenyl-1-(prop-2-en-1-yl)-1H-imidazo[4,5-b]quinoxaline	0
863011	664248	CID664248	COc(cc1)ccc1Nc(nc1)nc(CC(C2)c3ccccc3)c1C2=O	2-[(4-Methoxyphenyl)amino]-7-phenyl-7,8-dihydroquinazolin-5(6H)-one	0
863060	664299	CID664299	CC(C)c1c(C(c2cnccc2)C(C#N)=C(N)O2)c2n[nH]1	6-Amino-3-(propan-2-yl)-4-(pyridin-3-yl)-2,4-dihydropyrano[2,3-c]pyrazole-5-carbonitrile	0
863154	664391	CID664391	CC(C)[C@@H](C(O)=O)NC(Nc(cc1)ccc1Oc1ccccc1)=O	(2S)-3-Methyl-2-[(4-phenoxyphenyl)carbamoylamino]butanoic acid	0
56422733	664564	CID664564	CN(CC1)Cc2c1c(C(N(c(cc1)ccc1OC)C(SCC(Nc1nccs1)=O)=N1)=O)c1s2	2-[[4-(4-Methoxyphenyl)-11-methyl-3-oxo-8-thia-4,6,11-triazatricyclo[7.4.0.02,7]trideca-1(9),2(7),5-trien-5-yl]sulfanyl]-N-(1,3-thiazol-2-yl)acetamide	1
863331	664586	CID664586	CC(C)N(C(C12C(C#N)=C(N)Oc3c1c(C)nn3-c1ccccc1)=O)c1c2cccc1	6'-Amino-3'-methyl-2-oxo-1'-phenyl-1-(propan-2-yl)-1,2-dihydro-1'H-spiro[indole-3,4'-pyrano[2,3-c]pyrazole]-5'-carbonitrile	1
863337	664592	CID664592	CN(CC1)Cc2c1c(C(N(c1ccccc1)C(SCCOC)=N1)=O)c1s2	2-[(2-Methoxyethyl)sulfanyl]-7-methyl-3-phenyl-5,6,7,8-tetrahydropyrido[4',3':4,5]thieno[2,3-d]pyrimidin-4(3H)-one	1
863537	664789	CID664789	O=C(c1ccco1)N1N(C=CC=C2)C2=NC1=S	Furan-2-yl-(2-sulfanylidene-[1,2,4]triazolo[1,5-a]pyridin-3-yl)methanone	0
863557	664808	CID664808	Cc1cccc(S(C(c2nc3ccccc3nc2N2CCCC2)C#N)(=O)=O)c1	2-(3-Methylphenyl)sulfonyl-2-[3-(1-pyrrolidinyl)-2-quinoxalinyl]acetonitrile	0
863801	665055	CID665055	Cn1c(cccc2)c2nc1C(C(c1ccco1)=O)C#N	3-(2-Furyl)-2-(1-methylbenzimidazol-2-yl)-3-oxopropanenitrile	1
863921	665178	CID665178	CCOC(c1c(C)c(C#N)c(NC(CSc2n[nH]c(-c3ccccc3)n2)=O)s1)=O	Ethyl 4-cyano-3-methyl-5-[[2-[(5-phenyl-1H-1,2,4-triazol-3-yl)sulfanyl]acetyl]amino]thiophene-2-carboxylate	1
864043	665294	CID665294	NC1C(C2)C1CN2c(nc(c(C(C(C(O)=O)=C1)=O)c2)N1c(ccc(F)c1)c1F)c2F	Trovafloxacin (mesylate)	1
864201	665449	CID665449	CC(C)(C)OC(NCCc(o1)nnc1S(Cc(ccc(Cl)c1)c1Cl)(=O)=O)=O	N-[2-[5-[(2,4-Dichlorophenyl)methylsulfonyl]-1,3,4-oxadiazol-2-yl]ethyl]carbamic acid tert-butyl ester	1
864233	665480	CID665480	CCC(C)[C@H](c(o1)nnc1S(Cc1cc(C)ccc1)(=O)=O)NC(OC(C)(C)C)=O	Tert-butyl N-[(1R)-2-methyl-1-[5-[(3-methylphenyl)methylsulfonyl]-1,3,4-oxadiazol-2-yl]butyl]carbamate	0
864288	665535	CID665535	CC(C)(C)OC(N[C@@H](Cc1ccccc1)c(o1)nnc1S(CC(OC)=O)(=O)=O)=O	Methyl 2-[[5-[(1S)-1-[(2-methylpropan-2-yl)oxycarbonylamino]-2-phenylethyl]-1,3,4-oxadiazol-2-yl]sulfonyl]acetate	1
864349	665597	CID665597	C(CCC1)CCN1c1nc(-c2ncccc2)nc2ccccc12	4-(Azepan-1-yl)-2-(2-pyridyl)quinazoline	1
864405	665652	CID665652	COC(CNC(C(C=C1)=COC1=O)=O)=O	Methyl N-[(2-oxo-2H-pyran-5-yl)carbonyl]glycinate	0
864441	665688	CID665688	CC(Cc1c2cnc(Nc3cc(C)ccc3)n1)CC2=O	7-Methyl-2-(3-methylanilino)-7,8-dihydro-6H-quinazolin-5-one	0
864573	665816	CID665816	CCc(cc1)ccc1Nc(nc1)nc(CC(C2)c3ccco3)c1C2=O	2-[(4-Ethylphenyl)amino]-7-(2-furyl)-7,8-dihydroquinazolin-5(6H)-one	0
865090	666341	CID666341	COc(cccc1)c1Oc(cc(c(C#N)c1)C#N)c1-n1nnc2c1cccc2	4-(1-Benzotriazolyl)-5-(2-methoxyphenoxy)benzene-1,2-dicarbonitrile	0
865484	666738	CID666738	O=C(CC(c1c2cccc1)OC2=O)c1ccco1	3-[2-(2-Furyl)-2-oxo-ethyl]-3H-isobenzofuran-1-one	0
865530	666789	CID666789	COc(ccc(C1=Cc(ccc(OCc2n[nH]nn2)c2)c2OC1=O)c1)c1OC	3-(3,4-Dimethoxyphenyl)-7-(1H-tetrazol-5-ylmethoxy)-2H-chromen-2-one	0
865579	666838	CID666838	CCn1c(-c(cc2)ccc2N(C)C)nc2c1cccc2	4-(1-Ethylbenzimidazol-2-yl)-N,N-dimethylaniline	1
865638	666897	CID666897	Cc1nn(cc(c(CC(C2)c3ccccc3)n3)C2=O)c3n1	2-Methyl-6-phenyl-6,7-dihydro[1,2,4]triazolo[5,1-b]quinazolin-8(5H)-one	0
865641	666900	CID666900	CN1CCN(CC(c(cc(cc2)Cl)c2O2)=CC2=O)CC1	6-Chloro-4-[(4-methylpiperazin-1-yl)methyl]chromen-2-one	0
865955	667211	CID667211	COc(cc1)ccc1C(c(ccc(OCc1n[nH]nn1)c1)c1O1)=CC1=O	4-(4-Methoxyphenyl)-7-(1H-tetrazol-5-ylmethoxy)-2H-chromen-2-one	0
865959	667215	CID667215	Nc(c1nonc1c(Cl)c1)c1N1CCCC1	7-Chloro-5-pyrrolidin-1-yl-2,1,3-benzoxadiazol-4-amine	0
866024	667285	CID667285	COc(cc1)ccc1C1=Cc(ccc(OCc2n[nH]nn2)c2)c2OC1=O	3-(4-Methoxyphenyl)-7-(1H-tetrazol-5-ylmethoxy)-2H-chromen-2-one	0
24796372	668032	CID668032	CCOC(c1c(C)n2ncc([N+]([O-])=O)c2nc1)=O	Ethyl 7-methyl-3-nitropyrazolo[1,5-a]pyrimidine-6-carboxylate	0
7973754	668743	CID668743	Nc(c(C#N)c(c1c2CCCC1)-c(cc1)cc3c1OCO3)c2C#N	6-Amino-8-(1,3-benzodioxole-5-yl)tetralin-5,7-dicarbonitrile	0
24820952	669478	CID669478	CC(Nc(cc1)ccc1C(NCc1cnccc1)=O)=O	4-Acetamido-N-(pyridin-3-ylmethyl)benzamide	0
49640682	669613	CID669613	N#CCN(CC#N)C(C1c(cccc2)c2Oc2c1cccc2)=O	N,N-Bis(cyanomethyl)-9H-xanthene-9-carboxamide	0
49643845	669620	CID669620	CCN(CC)C(C1c(cccc2)c2Oc2c1cccc2)=O	N,N-Diethyl-9H-xanthene-9-carboxamide	0
4259833	670282	CID670282	CS(c(cc1)cc2c1nc(NC(c1cccs1)=O)s2)(=O)=O	N-[6-(Methylsulfonyl)-1,3-benzothiazol-2-yl]-2-thiophenecarboxamide	1
4256722	670414	CID670414	COCc1c(C2(CCSCC2)C(C#N)=C(N)O2)c2n[nH]1	6-Amino-3-(methoxymethyl)-5-spiro[2H-pyrano[2,3-c]pyrazole-4,4'-thiane]carbonitrile	0
26669938	670417	CID670417	N#Cc(c(C(F)(F)F)cc(-c1cccs1)n1)c1SCC(O)=O	{[3-Cyano-6-thien-2-yl-4-(trifluoromethyl)pyridin-2-yl]thio}acetic acid	0
24781729	670478	CID670478	NS(c(cc1)ccc1-c1ccc(C=O)o1)(=O)=O	4-(5-Formylfuran-2-yl)benzenesulfonamide	0
22405893	671424	CID671424	O=C(C1=Cc(o2)ccc2Br)c(cccc2)c2C1=O	2-[(5-Bromo-2-furyl)methylene]-1H-indene-1,3(2H)-dione	0
7975706	671794	CID671794	O=C(CSC1=NCCS1)Nc1nc(-c2ccccc2)cs1	2-(4,5-Dihydro-1,3-thiazol-2-ylsulfanyl)-N-(4-phenyl-1,3-thiazol-2-yl)acetamide	1
57261646	672272	CID672272	COc(cc1)ccc1C(c(cccc1)c1N1)=CC1=O	4-(4-Methoxyphenyl)quinolin-2-ol	0
7974300	672470	CID672470	CCOc(ccc1noc(-c2c3cccc2)c11)c1C3=O	5-Ethoxy-6H-anthra[1,9-cd]isoxazol-6-one	1
47202230	672656	CID672656	CC(c1c(C)n(CCc(cc2)ccc2Cl)c(cc2)c1cc2O)=O	1-[1-[2-(4-Chlorophenyl)ethyl]-5-hydroxy-2-methylindol-3-yl]ethanone	1
24789826	675202	CID675202	O=C1N(Cc(cc2)ccc2F)N=CC(Cl)=C1Cl	4,5-Dichloro-2-(4-fluorobenzyl)pyridazin-3(2H)-one	1
49736982	675357	CID675357	Cc1ccc(C(Nc2c(C(O)=O)c(CCCC3)c3s2)=O)o1	2-[(5-Methylfuran-2-carbonyl)amino]-4,5,6,7-tetrahydro-1-benzothiophene-3-carboxylic acid	1
4245397	677487	CID677487	O=C(CC1)c(cc2)c3N1C=Nc1c3c2ccc1	7,8-Dihydro-9H-pyrido[1,2,3-cd]perimidin-9-one	0
24805163	677494	CID677494	Cc(cc1)cc2c1OC(c1ccco1)=CC2=O	2-(2-Furyl)-6-methylchromen-4-one	0
47201533	678080	CID678080	COc1cc(C(Nc2cnccc2)=O)cc(OC)c1OC	3,4,5-Trimethoxy-N-3-pyridylbenzamide	0
14742740	679873	CID679873	CCCc(c(O)c1)cc(C(Cc2nc(cccc3)c3s2)=O)c1O	2-(Benzo[d]thiazol-2-yl)-1-(2,4-dihydroxy-5-propylphenyl)ethanone	0
17413203	681024	CID681024	O=C(/C=C/c1ccco1)Nc(cc1)ccc1Oc1ccccc1	(E)-3-(Furan-2-yl)-N-(4-phenoxyphenyl)prop-2-enamide	1
847369	681971	CID681971	S=C1OC(COc(cc2)ccc2Cl)=NN1	5-[(4-Chlorophenoxy)methyl]-1,3,4-oxadiazole-2-thiol	1
17414686	682575	CID682575	C/C(/C=C1/SC(N2CCOCC2)=NC1=O)=C/c1ccccc1	(5E)-5-[(Z)-2-Methyl-3-phenylprop-2-enylidene]-2-morpholin-4-yl-1,3-thiazol-4-one	0
24820134	683130	CID683130	Cc(cc1)cc2c1N=C(c1cccs1)OC2=O	6-Methyl-2-(2-thienyl)-4H-3,1-benzoxazin-4-one	1
4261310	683745	CID683745	CCOc(cc1)cc(NC2=O)c1NC2=O	6-Ethoxy-2,3-quinoxalinediol	0
4258068	684394	CID684394	CC(C)(C1)CC(Nc(cc2)ccc2S(N)(=O)=O)=CC1=O	4-[(5,5-Dimethyl-3-oxocyclohex-1-enyl)amino]benzenesulfonamide	0
49640870	684848	CID684848	Cc(cc1)cc2c1N=C(c1c(C)cccc1)OC2=O	6-Methyl-2-o-tolyl-benzo[d][1,3]oxazin-4-one	1
4251580	686152	CID686152	OC(c1c(cc(cc2)Br)c2nc(-c2ccco2)c1)=O	6-Bromo-2-(2-furyl)quinoline-4-carboxylic acid	0
24821451	686860	CID686860	N#CCc(cc1)ccc1NC(/C=C/c1ccc([N+]([O-])=O)o1)=O	Acrylamide, N-(4-cyanomethylphenyl)-3-(5-nitrofuran-2-yl)-	1
22414486	687016	CID687016	CCN(CC)c1cc(O)c(C=Nc2c(C)ccc(C)c2)cc1	5-(Diethylamino)-2-{[(2,5-dimethylphenyl)imino]methyl}phenol	0
14725232	687033	CID687033	Cc1ncc(CCNc2cc3ccccc3cc2)cc1	N-[2-(6-Methylpyridin-3-yl)ethyl]naphthalen-2-amine	1
26662486	687188	CID687188	CC(C)c1ccc(/C=C2\SC(N3CCOCC3)=NC2=O)cc1	(5Z)-2-(Morpholin-4-yl)-5-[4-(propan-2-yl)benzylidene]-1,3-thiazol-4(5H)-one	1
26657569	687245	CID687245	O=C(/C(/N1)=C\c2cnccc2)NC1=S	(E)-5-(Pyridin-3-ylmethylene)-2-thioxoimidazolidin-4-one	0
7974952	687394	CID687394	CN(C)/C=C/C(c1c(NC2CCCCC2)n(C2CCCCC2)nn1)=O	(2E)-3-(Dimethylamino)-1-[1-cyclohexyl-5-(cyclohexylamino)(1,2,3-triazol-4-yl)]prop-2-en-1-one	0
4248212	687466	CID687466	Nc(cc1)ccc1-c1nc(ccc(-c2nc(cccc3)c3o2)c2)c2[nH]1	4-(5-Benzooxazol-2-yl-1H-benzoimidazol-2-yl)-phenylamine	1
24825003	689491	CID689491	Cc(c(Br)c(c(Br)c1S2)O)c1OC2=O	4,6-Dibromo-5-hydroxy-7-methyl-1,3-benzoxathiol-2-one	1
7974859	689674	CID689674	CCc1ccc(C2C(C#N)=C(N)SC(N)=C2C#N)cc1	2,6-Diamino-4-(4-ethyl-phenyl)-4H-thiopyran-3,5-dicarbonitrile	0
14726815	689970	CID689970	O=C(CCl)Oc(cc1)cc2c1occ2C(c1cccs1)=O	Chloro-acetic acid 3-(thiophene-2-carbonyl)-benzofuran-5-yl ester	1
17411924	691378	CID691378	O=C1N=C(N2CCOCC2)SC1=Cc1cccs1	2-(4-Morpholinyl)-5-(2-thienylmethylene)-1,3-thiazol-4(5H)-one	0
14727531	691683	CID691683	ClC1=NSSC1=Nc(cc1)ccc1Cl	4-Chloro-N-(4-chlorophenyl)dithiazol-5-imine	1
14737410	691731	CID691731	CCOC(c(cc1)ccc1NC(c(cccc1)c1C1=O)=CC1=O)=O	Ethyl 4-[(3,4-dioxonaphthalen-1-yl)amino]benzoate	1
49641067	691921	CID691921	Cc1ccc(/C=C2\SC(N3CCCCC3)=NC2=O)cc1	5-(4-Methyl-benzylidene)-2-piperidin-1-yl-thiazol-4-one	1
14718844	692025	CID692025	O=C1N=C(N2CCCC2)S/C1=C\c1ccccc1	5-Benzylidene-2-(1-pyrrolidinyl)-1,3-thiazol-4(5H)-one	1
842727	692347	CID692347	S=C1N=C(C2CCCCC2)NN1	5-Cyclohexyl-1,2-dihydro-1,2,4-triazole-3-thione	0
22412776	692709	CID692709	CCN(CC)c1cc(O)c(C=Nc2c(C)cccc2)cc1	5-(Diethylamino)-2-{[(2-methylphenyl)imino]methyl}phenol	0
24824183	693329	CID693329	Cc1c(C(O)=O)c(C(c(cccc2)c2C2=O)=O)c2o1	2-Methyl-4,9-dioxo-4,9-dihydronaphtho[2,3-b]furan-3-carboxylic acid	0
49669965	694525	CID694525	Nc([nH]nc1N)c1N=Nc(cccc1)c1F	4-[(E)-(2-Fluorophenyl)diazenyl]-1H-pyrazole-3,5-diamine	0
14737132	694547	CID694547	CN(C)c(cc1)ccc1C(n1nnc2c1cccc2)=O	1H-Benzotriazol-1-yl[4-(dimethylamino)phenyl]methanone	0
7975477	694598	CID694598	Cc1nc(SCC(c(cc2)cc(C(OC)=O)c2O)=O)nc(C)c1	Methyl 5-[2-(4,6-dimethylpyrimidin-2-ylthio)acetyl]-2-hydroxybenzoate	0
47202505	694916	CID694916	Cc1cccc2c1N=C(c(cccc1)c1Cl)OC2=O	2-(2-Chlorophenyl)-8-methyl-4H-3,1-benzoxazin-4-one	1
22409443	695450	CID695450	OC(c1cc(CCc2c-3cccc2)c3s1)=O	4,5-Dihydronaphtho[1,2-b]thiophene-2-carboxylic acid	1
26661737	695469	CID695469	CC(C)(C)c1ccc(/C=C2/SC(N3CCCC3)=NC2=O)cc1	5-{(E)-1-[4-(Tert-butyl)phenyl]methylidene}-2-(1-pyrrolidinyl)-1,3-thiazol-4(5H)-one	1
47203665	695642	CID695642	O=C1OC(c(cccc2)c2Br)=Nc2c1cccc2	2-(2-Bromophenyl)-4H-3,1-benzoxazin-4-one	1
14731795	697592	CID697592	COc(cc1)ccc1-c(nc1S(C)=O)cc(-c2ccccc2)c1C#N	6-(4-Methoxyphenyl)-2-(methylsulfinyl)-4-phenylnicotinonitrile	1
3716827	698162	CID698162	Cc1c(C(OC)=O)sc(NC(c2ccco2)=O)n1	Methyl 2-(furan-2-amido)-4-methyl-1,3-thiazole-5-carboxylate	0
26658841	698576	CID698576	COc(cc(C=C(C(c1c2cccc1)=O)C2=O)cc1)c1O	2-(4-Hydroxy-3-methoxybenzylidene)-1H-indene-1,3(2H)-dione	0
47204290	698950	CID698950	Cc(cccc1)c1N(C(C(N1CCOCC1)=C1Cl)=O)C1=O	3-Chloro-4-morpholin-4-yl-1-o-tolyl-pyrrole-2,5-dione	1
14727985	700232	CID700232	COc(ccc(Br)c1)c1S(N1CCCC1)(=O)=O	1-((5-Bromo-2-methoxyphenyl)sulfonyl)pyrrolidine	0
17403233	700511	CID700511	CCN(CC)N=Nc1c2c(C)cc(C)nc2n[nH]1	3-(3',3'-Diethyltriazeno)-4,6-dimethyl-1h-pyrazolo [3,4-b]pyridine	1
26670965	700996	CID700996	Nc(n(c1nc2ccccc2nc11)-c2cccc(C(O)=O)c2)c1C#N	3-(2-Amino-3-cyano-pyrrolo[2,3-b]quinoxalin-1-yl)benzoic acid	0
49670812	702306	CID702306	CCc1ccc(/C=C(/C(N2)=O)\N(C(C)=O)C2=O)cc1	(5Z)-1-Acetyl-5-(4-ethylbenzylidene)imidazolidine-2,4-dione	1
26658250	703078	CID703078	Cc1no[n+]([O-])c1COc(ccc(/C=C(/C(N)=O)\C#N)c1)c1OC	3-({4-[(E)-3-Amino-2-cyano-3-oxo-1-propenyl]-2-methoxyphenoxy}methyl)-4-methyl-1,2,5-oxadiazol-2-ium-2-olate	0
3712685	703850	CID703850	Cc1c(C)sc2ncnc(Sc3nnnn3-c3ccccc3)c12	5,6-Dimethyl-4-(1-phenyltetrazol-5-yl)sulfanylthieno[2,3-d]pyrimidine	1
24803442	704023	CID704023	S=C1NC=Nc2c1cc(-c1ccccc1)s2	6-Phenylthieno[2,3-d]pyrimidine-4-thiol	1
14730473	704134	CID704134	CN(C)/C=C1/N=C(c2ccccc2)OC1=O	4-[(Dimethylamino)methylene]-2-phenyl-1,3-oxazol-5(4H)-one	0
24821624	704135	CID704135	CN(C)/C=C1\N=C(c2ccccc2)OC1=O	(4Z)-4-[(Dimethylamino)methylene]-2-phenyl-1,3-oxazol-5(4H)-one	0
47194298	704328	CID704328	CSc1ccc(CN(CC2)CCN2C(Cc2ccccc2)=O)cc1	1-[4-(4-Methylsulfanyl-benzyl)-piperazin-1-yl]-2-phenyl-ethanone	0
17403439	704848	CID704848	Cc1cc(N(C(c(cccc23)c2c2ccc3[N+]([O-])=O)=O)C2=O)ncc1	2-(4-Methyl-pyridin-2-yl)-6-nitro-benzo[de]isoquinoline-1,3-dione	1
14739711	705653	CID705653	Cc1cc(OC(C2=C3CCCC2)=O)c3c(OC(c2ccco2)=O)c1	3-Methyl-6-oxo-7,8,9,10-tetrahydro-6H-benzo[c]chromen-1-yl 2-furoate	1
4244064	706244	CID706244	OC(CCC1)=C(C(C(C(CCC2)=O)=C2O)C#Cc2ccccc2)C1=O	3-Hydroxy-2-[1-(2-hydroxy-6-oxo-1-cyclohexenyl)-3-phenyl-2-propynyl]-2-cyclohexen-1-one	1
4261772	706730	CID706730	Cc1nc2ccccc2c(C(N2C)=O)c1C2=O	2,4-Dimethyl-pyrrolo[3,4-c]quinoline-1,3-dione	0
17503727	707312	CID707312	COc(cc(/C=C(\C(c1ccccc1)=NO1)/C1=O)cc1)c1O	4-(4-Hydroxy-3-methoxy-benzylidene)-3-phenyl-4H-isoxazol-5-one	0
7972942	708043	CID708043	Cc1c(C=Nc(cc2)ccc2O)scc1	4-[(3-Methylthiophen-2-yl)methylideneamino]phenol	0
26658763	709215	CID709215	OC(c1c(NC(c2ccccc2)=O)sc(-c2ccccc2)c1)=O	2-Benzamido-5-phenylthiophene-3-carboxylic acid	1
14732612	709544	CID709544	CCOC(c1c(CCl)n(-c2nonc2-n2cccc2)nn1)=O	Ethyl 5-(chloromethyl)-1-[4-(1H-pyrrol-1-yl)-1,2,5-oxadiazol-3-yl]-1H-1,2,3-triazole-4-carboxylate	1
14725262	710585	CID710585	Cc(cc1)cc(C)c1N(C(C(N1CCN(C)CC1)=C1Cl)=O)C1=O	3-Chloro-1-(2,4-dimethyl-phenyl)-4-(4-methyl-piperazin-1-yl)-pyrrole-2,5-dione	1
14725671	710951	CID710951	C(COCC1)N1c1nc(-c2ccncc2)nc2ccccc12	4-Morpholin-4-yl-2-pyridin-4-yl-quinazoline	0
4244263	712283	CID712283	Nc1nc(C#N)nc(N(c2ccccc2)c2ccccc2)n1	4-Amino-6-(diphenylamino)-1,3,5-triazine-2-carbonitrile	1
4248618	712700	CID712700	Nc1nc(-c2c(CC3)n(-c4ccccc4)nc2)c3s1	6-Phenyl-5,6-dihydro-4H-[1,3]thiazolo[4,5-e]indazol-2-amine	1
4250548	712714	CID712714	CCNC1=C(c(cccc2)c2C(c2ccc3)=O)c2c3N(C)C1=O	1-(Ethylamino)-3-methyl-3H-naphtho[1,2,3-de]quinoline-2,7-dione	1
7964733	713096	CID713096	O=C(Cc1c2cccc1)N(CCc1ccccc1)C2=O	2-(2-Phenylethyl)-4H-isoquinoline-1,3-dione	0
14743296	713405	CID713405	COc(cc1)ccc1N(C(C(Nc(cccc1)c1O)=C1Cl)=O)C1=O	3-Chloro-4-[(2-hydroxyphenyl)amino]-1-(4-methoxyphenyl)-1H-pyrrole-2,5-dione	1
24792530	713719	CID713719	O=C1NNC(c2ccc(C3CCCCC3)cc2)=C1	5-(4-Cyclohexylphenyl)-1,2-dihydropyrazol-3-one	1
24811437	714476	CID714476	COC(CC(CC1=O)=NN1c1ccccc1)=O	Methyl 2-(5-oxo-1-phenyl-4H-pyrazol-3-yl)acetate	0
49644236	715695	CID715695	Cc(cc1)ccc1Nc1cc(C)nc2c(C)cccc12	(2,8-Dimethyl-quinolin-4-yl)-p-tolyl-amine	1
4245711	715715	CID715715	COc1cc(N=C2SSN=C2Cl)cc(OC)c1OC	4-Chloro-N-(3,4,5-trimethoxyphenyl)-5-dithiazolimine	1
49645399	716763	CID716763	OC(c(cc1)ccc1N(C(c1c2c3cccc2ccc1)=O)C3=O)=O	4-(1,3-Dioxo-1H,3H-benzo[de]isoquinolin-2-yl)-benzoic acid	0
26726195	717538	CID717538	COc(ccc(/C=C/C(Nc(cc1)ccc1C(N)=O)=O)c1)c1OC	(E)-4-(3-(3,4-Dimethoxyphenyl)acrylamido)benzamide	0
17412531	717621	CID717621	NC(c(cccc1)c1NC(Nc1cccc(Cl)c1)=O)=O	2-[(3-Chlorophenyl)carbamoylamino]benzamide	0
26657707	718078	CID718078	NC(/C(/C#N)=C/c1ccc(-c(cccc2)c2[N+]([O-])=O)o1)=O	(2E)-2-Cyano-3-[5-(2-nitrophenyl)furan-2-yl]prop-2-enamide	0
7965052	718518	CID718518	Cc(nc1N(C)C)nc(N2C)c1SC2=S	7-(Dimethylamino)-3,5-dimethyl-[1,3]thiazolo[4,5-d]pyrimidine-2-thione	1
49641474	719521	CID719521	CCOc(ccc(/C=C/C(N1CCOCC1)=O)c1)c1OC	3-(4-Ethoxy-3-methoxy-phenyl)-1-morpholin-4-yl-propenone	0
17431881	719549	CID719549	CCOc(ccc(/C=C/C(Nc(cc1)ccc1C(N)=O)=O)c1)c1OC	4-{[3-(4-Ethoxy-3-methoxyphenyl)acryloyl]amino}benzamide	0
22404164	720233	CID720233	O=C1N(Cc(cccc2)c2Cl)N=CC(Cl)=C1Cl	4,5-Dichloro-2-[(2-chlorophenyl)methyl]-2,3-dihydropyridazin-3-one	1
7974271	720263	CID720263	O=C(C(N1CCCCCC1)=C(C1=O)Cl)N1c1ccccc1	3-(Azepan-1-yl)-4-chloro-1-phenylpyrrole-2,5-dione	0
14735014	720315	CID720315	COc(cc1)ccc1N(C(C(NCc1ccccc1)=C1Cl)=O)C1=O	3-(Benzylamino)-4-chloro-1-(4-methoxyphenyl)-1H-pyrrole-2,5-dione	1
7976870	720491	CID720491	Oc(cc1)ccc1N=Cc(cc1)cc(O)c1O	(4Z)-2-Hydroxy-4-[(4-hydroxyanilino)methylidene]cyclohexa-2,5-dien-1-one	0
7973984	721786	CID721786	CC(C)(OC(C1=CNc(cccc2)c2OC)=O)OC1=O	5-[(2-Methoxyanilino)methylidene]-2,2-dimethyl-1,3-dioxane-4,6-dione	0
49680381	723113	CID723113	Nc(cc1)cc2c1nc(-c(cc1)ccc1-c1nc(ccc(N)c3)c3[nH]1)[nH]2	2-[4-(6-Amino-1H-benzimidazol-2-yl)phenyl]-3H-benzimidazol-5-amine	0
17433641	724958	CID724958	Oc(cccc1)c1NC(C(N(CCc1ccccc1)C1=O)=O)=C1Cl	3-Chloro-4-[(2-hydroxyphenyl)amino]-1-(2-phenylethyl)-1H-pyrrole-2,5-dione	1
14726484	725469	CID725469	CCOC(c1cnc(ccc(Cl)c2)c2c1NCCN(C)C)=O	6-Chloro-4-(2-dimethylamino-ethylamino)-quinoline-3-carboxylic acid ethyl ester	0
24802276	725903	CID725903	CC(/C=C(\c(cccc1)c1N1)/C1=O)=O	3-(2-Oxo-propylidene)-1,3-dihydro-indol-2-one	1
49646040	726120	CID726120	OC(CCn1c2nc3ccccc3nc2c2c1cccc2)=O	3-Indolo[2,3-b]quinoxalin-6-yl-propionic acid	0
49670824	726569	CID726569	CCc(cc1)ccc1S(Nc(c1ccccc11)ccc1O)(=O)=O	4-Ethyl-N-(4-hydroxy-1-naphthyl)benzenesulfonamide	1
14747130	727351	CID727351	CC(Nc1c2cccc1)=NC2=S	2-Methylquinazoline-4-thiol	0
3714863	727560	CID727560	NC(c1ccc(C(N)=S)o1)=S	2,5-Furandicarbothioamide	0
24826996	727631	CID727631	Cc1cc(C(CCl)=O)c(C)n1-c(cc1)ccc1C(OC)=O	Methyl 4-[3-(2-chloroacetyl)-2,5-dimethyl-1H-pyrrol-1-yl]benzoate	1
26658345	728026	CID728026	Cc1cccc(N(C(C(N2CCOCC2)=C2Cl)=O)C2=O)c1	3-Chloro-4-morpholin-4-yl-1-m-tolyl-pyrrole-2,5-dione	1
17512218	728292	CID728292	Cc1ccc(CN(C2=O)N=CC(Cl)=C2Cl)cc1	4,5-Dichloro-2-(4-methylbenzyl)-2,3-dihydropyridazin-3-one	1
7976411	728370	CID728370	Cc1nc(CC(c(c(C)cc(O)c2)c2O)=O)cs1	1-(2,4-Dihydroxy-6-methylphenyl)-2-(2-methyl-1,3-thiazol-4-yl)ethanone	0
24804031	728456	CID728456	OC(c(cc1)ccc1N(C(c(cccc1)c1-c1c2cccc1)=O)C2=O)=O	4-(5,7-Dioxo-5,7-dihydro-6H-dibenzo[c,e]azepin-6-yl)benzoic acid	0
7973554	728910	CID728910	CN(C)/C=C(\c(cccc1)c1N1)/C1=O	(3E)-3-[(Dimethylamino)methylidene]-1,3-dihydro-2H-indol-2-one	0
22417010	729270	CID729270	Cc(ccc(N(C(C(N1CCOCC1)=C1Cl)=O)C1=O)c1)c1Cl	3-Chloro-1-(3-chloro-4-methylphenyl)-4-morpholin-4-ylpyrrole-2,5-dione	1
4252305	729510	CID729510	Oc(cc1)cc(O)c1C(COc(cccc1)c1Br)=O	2-(2-Bromophenoxy)-1-(2,4-dihydroxyphenyl)ethanone	1
14723655	729789	CID729789	CCCC1=C(C)c2c(C)[nH]nc2OC1=O	3,4-Dimethyl-5-propyl-1H-pyrano[2,3-c]pyrazol-6-one	0
24814951	729908	CID729908	COc(cccc1)c1N(C(C(Nc(cccc1)c1O)=C1Cl)=O)C1=O	3-Chloro-4-[(2-hydroxyphenyl)amino]-1-(2-methoxyphenyl)-1H-pyrrole-2,5-dione	1
24779923	730225	CID730225	Nc(c(C#N)c1CC#N)nc(Nc2ccccc2)c1C#N	2-Amino-6-anilino-4-(cyanomethyl)pyridine-3,5-dicarbonitrile	0
24791226	730227	CID730227	Cc(cc1)ccc1Nc(nc(c(C#N)c1CC#N)N)c1C#N	2-Amino-4-(cyanomethyl)-6-[(4-methylphenyl)amino]pyridine-3,5-dicarbonitrile	0
7977545	731730	CID731730	CCOC(COc(cc1)cc(O2)c1C=C(C(OCC)=O)C2=O)=O	Ethyl 7-(2-ethoxy-2-oxoethoxy)-2-oxochromene-3-carboxylate	1
14732500	731973	CID731973	CCOC(c1nc2ccccc2c(Nc2ccc(C)cc2)n1)=O	Ethyl 4-[(4-methylphenyl)amino]quinazoline-2-carboxylate	0
49641639	734484	CID734484	CC(c(cc1)ccc1Nc1nc(C)cc(C)n1)=O	1-[4-[(4,6-Dimethyl-2-pyrimidinyl)amino]phenyl]ethanone	0
49681109	734562	CID734562	Cc1c(C)sc(NC(c2cc(cccc3)c3o2)=O)n1	Benzofuran-2-carboxylic acid (4,5-dimethyl-thiazol-2-yl)-amide	1
24792314	735115	CID735115	COc(cc1)ccc1C(Oc(cccc1)c1C1=O)=C1OCC(O)=O	((2-(4-Methoxyphenyl)-4-oxo-4H-1-benzopyran-3-yl)oxy)acetic acid	0
22400891	735874	CID735874	Cc1nn2c(-c3ccco3)ccnc2c1	7-(2-Furyl)-2-methylpyrazolo[1,5-a]pyrimidine	0
14725227	735938	CID735938	CCOC(C(SC1=S)=C(N)N1c1ccccc1)=O	Ethyl 4-amino-3-phenyl-2-thioxo-2,3-dihydro-1,3-thiazole-5-carboxylate	0
49641250	735993	CID735993	CN(C)c(cc1)ccc1-c1nc(cc(cc2)N)c2o1	2-(4-Dimethylamino-phenyl)-benzooxazol-5-ylamine	1
24835814	736171	CID736171	CC(NN1c(cccc2)c2Cl)=CC1=O	2-(2-Chlorophenyl)-5-methyl-1,2-dihydro-3H-pyrazol-3-one	0
24786931	736374	CID736374	Nc1cc2nn(-c3ccccc3)nc2cc1Cl	6-Chloro-2-phenyl-2H-benzotriazol-5-amine	1
14729600	736533	CID736533	CN(CC1)CCN1c1ccc(C=O)cc1	4-(4-Methylpiperazin-1-yl)benzaldehyde	0
24820945	737409	CID737409	Oc(cc1)cc(Cc2nc(cccc3)c3s2)c1O	2-Benzothiazol-2-ylmethyl-benzene-1,4-diol	0
24822620	738098	CID738098	Nc(cc1)ccc1-c1nc(cc(cc2)[N+]([O-])=O)c2o1	4-(5-Nitro-benzooxazol-2-yl)-phenylamine	0
47194076	738401	CID738401	Cc1nc2ccccc2c(Nc(cccc2)c2Cl)c1	N-(2-Chlorophenyl)-2-methylquinolin-4-amine	0
4255040	738843	CID738843	COc(cc(cc1)NC(c2cccs2)=O)c1NC(c1ccco1)=O	N-{2-Methoxy-4-[(2-thienylcarbonyl)amino]phenyl}-2-furamide	1
49642396	738951	CID738951	CC(C)(C=C12)OCC2=NN(c2ccccc2)C(N)=C1C#N	3-Amino-6,6-dimethyl-2-phenyl-8H-pyrano[4,5-e]pyridazine-4-carbonitrile	0
14746426	738961	CID738961	COc1ccc(C=Nc(cccc2C(NN3)=O)c2C3=O)c2ccccc12	5-{[(e)-(4-Methoxy-1-naphthyl)methylene]amino}-2,3-dihydrophthalazine-1,4-dione	0
26661883	739245	CID739245	Oc(cc1)ccc1NC(C(c1c2cccc1)=O)=CC2=O	2-(4-Hydroxyanilino)naphthalene-1,4-dione	0
49644453	739533	CID739533	Cc(cccc1)c1N(C(c1c2c3cccc2ccc1)=O)C3=O	2-(2-Methylphenyl)-1H-benzo[de]isoquinoline-1,3(2H)-dione	0
22414589	741175	CID741175	O=C(c1cnccc1)N(CC1)CCN1c(cc1)ccc1Cl	4-(4-Chlorophenyl)piperazinyl 3-pyridyl ketone	0
7976888	741270	CID741270	CN(CCC1)C(NC2=O)=C1C=C2C#N	8-Methyl-2-oxo-1,5,6,7-tetrahydro-1,8-naphthyridine-3-carbonitrile	0
17506129	741762	CID741762	CCN(CC)c1ccc(/C=C(\C(c(cc2)c3cc2C(O)=O)=O)/C3=O)cc1	(2E)-2-[[4-(Diethylamino)phenyl]methylidene]-1,3-dioxoindene-5-carboxylic acid	0
17508313	741765	CID741765	CCN(CC)c1ccc(/C=C(/C(c(cc2)c3cc2C(O)=O)=O)\C3=O)cc1	2-(4-Diethylamino-benzylidene)-1,3-dioxo-indan-5-carboxylic acid	0
24823589	741770	CID741770	OC(c(cc1)cc(C(/C2=C\c3ccco3)=O)c1C2=O)=O	(2Z)-2-(2-Furylmethylene)-1,3-dioxoindane-5-carboxylic acid	0
49669782	741948	CID741948	Cc(cc1)c(C)cc1C(n1c(cccc2)c2nc1)=O	Benzimidazol-1-yl-(3,4-dimethylphenyl)methanone	0
7975053	741972	CID741972	CC(C)(Cc1c2sc(NC(CN3CCCCC3)=O)n1)CC2=O	N-(5,5-Dimethyl-7-oxo-4,5,6,7-tetrahydro-benzothiazol-2-yl)-2-piperidin-1-yl-acetamide	0
26671495	742170	CID742170	OC(c1c(NC(/C=C/c2ccco2)=O)scc1-c1ccccc1)=O	2-((E)-3-Furan-2-yl-acryloylamino)-4-phenyl-thiophene-3-carboxylic acid	1
47196109	742245	CID742245	Cc1ccc(-c2ccccc2)n1-c(cc1)cnc1OC	2-Methoxy-5-(2-methyl-5-phenyl-1H-pyrrol-1-yl)pyridine	1
24780701	742820	CID742820	NS(c(cc1)ccc1NC(/C=C/c(cc1)cc2c1OCO2)=O)(=O)=O	3-Benzo[1,3]dioxol-5-yl-N-(4-sulfamoyl-phenyl)-acrylamide	0
14725715	744337	CID744337	CCC(/C=C1/Sc(cccc2)c2N1CC)=O	1-(3-Ethyl-3H-benzothiazol-2-ylidene)-butan-2-one	0
49645071	745273	CID745273	O=C(c1c2c3cccc2ccc1)N(c(cccc1)c1Cl)C3=O	2-(2-Chloro-phenyl)-benzo[de]isoquinoline-1,3-dione	0
4256664	745625	CID745625	CCOC(CNc(cc1)cc2c1OCO2)=O	Ethyl 2-(1,3-benzodioxol-5-ylamino)acetate	0
47203478	745995	CID745995	CC(Oc(cc1)cc(N=C(c2c(C)cccc2)O2)c1C2=O)=O	Acetic acid [2-(2-methylphenyl)-4-oxo-3,1-benzoxazin-7-yl] ester	1
26670954	746034	CID746034	CCOc(cc1)cc2c1n(C)c(O)c2N=NC(N)=S	(2Z)-2-(5-Ethoxy-1-methyl-2-oxo-1,2-dihydro-3H-indol-3-ylidene)hydrazinecarbothioamide	0
7971822	746147	CID746147	CN(C)c(cc1)ccc1C(Nc1nc(CCCC2)c2s1)=O	4-(Dimethylamino)-N-(4,5,6,7-tetrahydro-1,3-benzothiazol-2-yl)benzamide	1
49670264	746288	CID746288	Cc(cc1)cc(C)c1S(Nc(c1ccccc11)ccc1O)(=O)=O	N-(4-Hydroxy-1-naphthyl)-2,4-dimethylbenzenesulfonamide	1
47202846	746362	CID746362	Cc1cc(S(Nc(c2ccccc22)ccc2O)(=O)=O)c(C)cc1	N-(4-Hydroxynaphthalen-1-yl)-2,5-dimethylbenzenesulfonamide	1
47193400	746367	CID746367	Oc(c1ccccc11)ccc1NS(c(cc1)ccc1F)(=O)=O	4-Fluoro-N-(4-hydroxynaphthalen-1-yl)benzenesulfonamide	1
47203201	746686	CID746686	Cc1cccc(N(C(c(cccc23)c2c2ccc3N)=O)C2=O)c1	6-Amino-2-m-tolyl-benzo[de]isoquinoline-1,3-dione	0
26661700	747885	CID747885	CC(CC1)CCN1c1cc(C)nc(-c(cccc2)c2O)n1	2-[4-Methyl-6-(4-methyl-piperidin-1-yl)-pyrimidin-2-yl]-phenol	0
14740693	748195	CID748195	COc(cc1)ccc1NCN(C(CC1)=O)C1=O	1-{[(4-Methoxyphenyl)amino]methyl}pyrrolidine-2,5-dione	1
17416247	750940	CID750940	CCN(CC)c1ccc(C=C(C(OC(C)(C(C)(C)C)O2)=O)C2=O)cc1	2-Tert-butyl-5-[4-(diethylamino)benzylidene]-2-methyl-1,3-dioxane-4,6-dione	0
4246699	752652	CID752652	CCN(C(N)=C(C(NC1CCCCC1)=O)S1)C1=S	4-Amino-N-cyclohexyl-3-ethyl-2-thioxo-2,3-dihydro-1,3-thiazole-5-carboxamide	0
4249589	752839	CID752839	Cc1noc(C)c1C(Nc1nnc(-c2ccccc2)s1)=O	3,5-Dimethyl-N-(5-phenyl-1,3,4-thiadiazol-2-yl)isoxazole-4-carboxamide	1
49649251	753050	CID753050	CCc1ccc(-c2nc3ccccc3c(C(O)=O)c2)s1	2-(5-Ethylthiophen-2-yl)quinoline-4-carboxylic acid	0
49649569	753118	CID753118	Cc1ccc(-c2cc(C(O)=O)c(cc(cc3)Br)c3n2)s1	6-Bromo-2-(5-methylthiophen-2-yl)quinoline-4-carboxylic acid	1
17511183	753169	CID753169	COc(cc1)ccc1NC(Nc1cc2nsnc2cc1)=S	N-2,1,3-Benzothiadiazol-5-yl-N'-(4-methoxyphenyl)thiourea	1
17414494	754332	CID754332	O=C1c(cccc2)c2OC(/C=C/c2ccccc2)=C1	2-[(E)-2-Phenylethenyl]chromen-4-one	1
17401736	754908	CID754908	Cc(cc1)cc(SC2=NC(N3c4cccc(Cl)c4)=O)c1N2C3=O	3-(3-Chlorophenyl)-8-methyl-2H-[1,3,5]triazino[2,1-b][1,3]benzothiazole-2,4(3H)-dione	0
49648946	755477	CID755477	CC(c1c2cccc1)=NN(c(cc1)ccc1Br)C2=O	2-(4-Bromophenyl)-4-methylphthalazin-1-one	0
4265399	756377	CID756377	CCN(CC)c(cc1)cc(O2)c1C(OC(C=C1Cl)=O)=C1C2=O	4-Chloro-8-(diethylamino)pyrano[3,2-c]chromene-2,5-dione	1
4263021	757689	CID757689	N#Cc1c(-c2ccccc2)nc(Nc2nc(cccc3)c3o2)nc1	2-(1,3-Benzoxazol-2-ylamino)-4-phenyl-5-pyrimidinecarbonitrile	1
24792062	759209	CID759209	CC(C(N(c(cc1)ccc1Cl)S1)=O)=C1Cl	5-Chloro-2-(4-chlorophenyl)-4-methyl-1,2-thiazol-3-one	1
24779132	759407	CID759407	Nc(cc1)ccc1-c1nc(ccc(N)c2)c2s1	2-(4-Amino-phenyl)-benzothiazol-6-ylamine	0
14737834	759439	CID759439	CCC(/C=C1/Sc(ccc(OC)c2)c2N1CC)=O	(1E)-1-(3-Ethyl-5-methoxy-1,3-benzothiazol-2(3H)-ylidene)butan-2-one	0
7974990	759440	CID759440	CCC(/C=C1\Sc(ccc(OC)c2)c2N1CC)=O	(1Z)-1-(3-Ethyl-5-methoxy-1,3-benzothiazol-2-ylidene)butan-2-one	0
17508669	759842	CID759842	Cc1c(/C=C(/C(NCc2ccco2)=O)\C#N)scc1	2-Cyano-N-furan-2-ylmethyl-3-(3-methyl-thiophen-2-yl)-acrylamide	0
17509561	759857	CID759857	N#C/C(/C(NCc1cnccc1)=O)=C\c1cccs1	(2E)-2-Cyano-N-(pyridin-3-ylmethyl)-3-thien-2-ylacrylamide	0
24806733	759872	CID759872	N#C/C(/C(NCc1cnccc1)=O)=C\C=C\c1ccccc1	(2E,4E)-2-Cyano-5-phenyl-N-(pyridin-3-ylmethyl)penta-2,4-dienamide	0
26669468	761518	CID761518	[O-][N+](c(cc1)ccc1SCCc1ccncc1)=O	4-[2-(4-Nitrophenyl)sulfanylethyl]pyridine	1
49644536	761589	CID761589	CC(c(c(Cl)nc1ccc2)c(-c3c4cccc3)c1c2C4=O)=O	1-Acetyl-2-chloro-naphtho[1,2,3-de]quinolin-7-one	0
14736786	762465	CID762465	CN(C)/C=C(/C=C(c1ccccc1)O1)\C1=O	3-[(Dimethylamino)methylene]-5-phenyl-2(3H)-furanone	1
47201586	762535	CID762535	O=C(c(cc1)cc(Cl)c1Cl)Nc1cnccc1	3,4-Dichloro-N-pyridin-3-yl-benzamide	0
4241369	762544	CID762544	Nc(cc1)ccc1-c1nc(c(Cl)c(cc2)N)c2[nH]1	2-(4-Amino-phenyl)-4-chloro-3H-benzoimidazol-5-ylamine	0
14728391	762570	CID762570	Nc(cc1)cc2c1nc(-c(cc1Cl)cc(Cl)c1N)[nH]2	2-(4-Amino-3,5-dichlorophenyl)-3H-benzimidazol-5-amine	0
17507805	763154	CID763154	Cc1cc(O)cc(O)c1C=NCc1ccco1	4-[(Furan-2-ylmethylimino)-methyl]-5-methyl-benzene-1,3-diol	0
17432920	763463	CID763463	OC(c(ccc(Cl)c1)c1NC(/C=C/c1ccco1)=O)=O	4-Chloro-2-{[3-(2-furyl)acryloyl]amino}benzoic acid	1
14736486	764944	CID764944	COc1c(CN2CCSCC2)cccc1	4-(2-Methoxybenzyl)thiomorpholine	0
24808040	765284	CID765284	COc(cc1)ccc1N/C=C(\CCc1c2cccc1)/C2=O	(2E)-2-[(4-Methoxyanilino)methylidene]-3,4-dihydronaphthalen-1-one	1
17416383	765467	CID765467	CCCc(cc1)ccc1C(NNC(c(cc1)ccc1Cl)=O)=O	4-Chloro-N'-(4-propylbenzoyl)benzohydrazide	0
14733975	765894	CID765894	CC(C)(Cc(cc(c(OC)c1)OC)c1C1=Nc2c3cccc2)N1C3=O	2,3-Dimethoxy-6,6-dimethyl-5,6-dihydro-8H-isoquino[1,2-b]quinazolin-8-one	1
14742277	765930	CID765930	Cc(c(O)c(cc1)C(COc(cc2)ccc2F)=O)c1O	1-(2,4-Dihydroxy-3-methylphenyl)-2-(4-fluorophenoxy)ethanone	0
7976990	766060	CID766060	CC(c(cc1)ccc1OC(c1cccs1)=O)=O	4-Acetylphenyl 2-thiophenecarboxylate	1
14725501	766326	CID766326	COc(ccc(C(Nc1cnccc1)=O)c1)c1OC	3,4-Dimethoxy-N-pyridin-3-yl-benzamide	0
26670955	766854	CID766854	Cc(cc1)cc2c1[nH]c(O)c2N=NC(N)=S	[(5-Methyl-2-oxoindol-3-yl)amino]thiourea	0
17408784	767374	CID767374	O=C(c(sc1c2ccc(Cl)c1)c2Cl)Nc1nccs1	3,6-Dichloro-N-(1,3-thiazol-2-yl)-1-benzothiophene-2-carboxamide	1
24808570	769903	CID769903	CN(c(cccc1)c1C(n1cncc1)=C1[N+]([O-])=O)C1=O	4-Imidazol-1-yl-1-methyl-3-nitro-1H-quinolin-2-one	1
49644227	770018	CID770018	N#CC(c(cc1)ccc1Nc1ccccc1)=C(C#N)C#N	Ethenetricarbonitrile, [4-(phenylamino)phenyl]-	1
24800875	773112	CID773112	Cc1ccc(/C=C(/C(c(cc2)c3cc2C(O)=O)=O)\C3=O)o1	2-(5-Methyl-furan-2-ylmethylene)-1,3-dioxo-indan-5-carboxylic acid	0
7975475	773189	CID773189	O=C(C(S1)=Cc2ccco2)N2C1=NCCC2	2-(2-Furylmethylene)-6,7-dihydro-5H-[1,3]thiazolo[3,2-a]pyrimidin-3(2H)-one	0
7972759	773821	CID773821	Nc(cc(cc1)C(O)=O)c1Nc1ccccc1	3-Amino-4-(phenylamino)benzoic acid	1
24810045	773901	CID773901	CCOc1cccc(NC(/C(/C#N)=C/c2cnccc2)=O)c1	(E)-2-Cyano-N-(3-ethoxyphenyl)-3-pyridin-3-ylprop-2-enamide	0
4242013	774866	CID774866	Nc(cc1)ccc1Nc(cccc1)c1N	2-N-(4-Aminophenyl)benzene-1,2-diamine	1
14722375	774879	CID774879	Nc(cc1)cc2c1nc(-c(cc1)cc(Cl)c1N)[nH]2	2-(4-Amino-3-chlorophenyl)-3H-benzimidazol-5-amine	0
7973721	774975	CID774975	COc(ccc1noc(-c2c3cccc2)c11)c1C3=O	5-Methoxy-6H-anthra[1,9-cd][1,2]oxazol-6-one	1
47202723	775897	CID775897	NNC(/C(/NC(c1ccco1)=O)=C\c1ccco1)=O	Furan-2-carboxylic acid (2-furan-2-yl-1-hydrazinocarbonyl-vinyl)-amide	0
14724300	776361	CID776361	CCNc(ccc1noc(-c2c3cccc2)c11)c1C3=O	5-Ethylamino-anthra[1,9-cd]isoxazol-6-one	1
14724311	776372	CID776372	O=C(c(cccc1)c1-c1c2c(cc3)no1)c2c3Oc1ccccc1	5-Phenoxy-anthra[1,9-cd]isoxazol-6-one	1
24836267	776614	CID776614	CCc1cc(C(O)=O)c(NC(/C=C/c(cc2)ccc2OC)=O)s1	5-Ethyl-2-{[3-(4-methoxyphenyl)acryloyl]amino}-3-thiophenecarboxylic acid	1
22413933	777295	CID777295	Cc1cc(C(N2C(c3ccccc3)=NCC2)=O)cc(C)c1	1-(3,5-Dimethylbenzoyl)-2-phenyl-4,5-dihydro-1H-imidazole	0
24789007	778345	CID778345	S=C(Nc1cc2nsnc2cc1)N1CCCCCC1	N-(2,1,3-Benzothiadiazol-5-yl)azepane-1-carbothioamide	1
26665917	778948	CID778948	O=C(/C=C/c1ccco1)Oc1cccc2cccnc12	(E)-3-Furan-2-yl-acrylic acid quinolin-8-yl ester	1
7977895	779063	CID779063	O=C(C(N1CCOCC1)=C(C1=O)Cl)N1c1cccc(Cl)c1	3-Chloro-1-(3-chlorophenyl)-4-morpholin-4-ylpyrrole-2,5-dione	1
7978315	779239	CID779239	O=C(C(N1CCCCC1)=C(C1=O)Cl)N1c1ccccc1	N-Phenyl-2-piperidino-3-chloromaleimide	1
47198631	779251	CID779251	COc(cc1)ccc1N(C(C(N1CCOCC1)=C1Cl)=O)C1=O	3-Chloro-1-(4-methoxyphenyl)-4-(4-morpholinyl)-1H-pyrrole-2,5-dione	1
7977023	779311	CID779311	O=C(C(N1CCCCC1)=C(C1=O)Cl)N1c(cccc1)c1Cl	3-Chloro-1-(2-chlorophenyl)-4-piperidin-1-ylpyrrole-2,5-dione	1
17414396	779647	CID779647	Cc1cccc(CN(C2=O)N=CC(Cl)=C2Cl)c1	4,5-Dichloro-2-(3-methylbenzyl)pyridazin-3(2h)-one	1
49643080	780674	CID780674	Cn1c(NC(c2ccccc2)=O)nc2c1cccc2	N-(1-Methyl-1H-benzimidazol-2-yl)benzamide	1
7968645	781138	CID781138	CC(C1)(CN2C(c(cc3)ccc3N(C)C)N1CC1(C)C2)C1O	2-[4-(Dimethylamino)phenyl]-5,7-dimethyl-1,3-diazatricyclo[3.3.1.1~3,7~]decan-6-ol	0
7977594	783634	CID783634	CCN(CC)c(cc1)ccc1C(n1c(cccc2)c2nc1)=O	Benzimidazolyl 4-(diethylamino)phenyl ketone	1
14735163	783699	CID783699	Oc(cc1)c(CN2CCN(Cc3ccccc3)CC2)cc1Cl	2-[(4-Benzylpiperazin-1-yl)methyl]-4-chlorophenol	0
14721502	784160	CID784160	Nc(cc1)cc2c1oc(-c(cc1)cc3c1nc[nH]3)n2	2-(1H-Benzoimidazol-5-yl)-benzooxazol-5-ylamine	0
7975335	784352	CID784352	COc1ccc(CNc2cc([nH]nc3)c3cc2)c(OC)c1OC	N-[(2,3,4-Trimethoxyphenyl)methyl]-1H-indazol-6-amine	0
14736773	784380	CID784380	CCOc(cc(CNc1cc([nH]nc2)c2cc1)cc1)c1OC	N-(3-Ethoxy-4-methoxybenzyl)-1H-indazol-6-amine	1
7974437	784748	CID784748	CCOC(c(c(cc(c1ccccc11)O)c1[nH]1)c1OCC)=O	Ethyl 2-ethoxy-5-hydroxy-1H-benzo[g]indole-3-carboxylate	1
7967588	784994	CID784994	Cc1nc(SCC(c(ccc(O)c2)c2O)=O)nc(C)c1	1-(2,4-Dihydroxy-phenyl)-2-(4,6-dimethyl-pyrimidin-2-ylsulfanyl)-ethanone	0
47198729	786702	CID786702	O=C(/C=C/c1ccco1)NC(Nc1ccccc1)=S	N-(Anilinocarbonothioyl)-3-(2-furyl)acrylamide	1
4259380	786803	CID786803	OC(c(ccc(C(c(cc1)ccc1O)=O)c1)c1C(O)=O)=O	4-(4-Hydroxybenzoyl)phthalic acid	0
24808308	787329	CID787329	Cc1cccc(N(CC2)CCN2C(N2CCOCC2)=O)c1C	[4-(2,3-Dimethylphenyl)piperazin-1-yl]-morpholin-4-yl-methanone	0
14736165	787456	CID787456	CCOC(/C(/C#N)=C(/C=C1)\N=CN1c1ccc(C)cc1)=O	Ethyl cyano[1-(4-methylphenyl)-4(1H)-pyrimidinylidene]acetate	0
7973993	788149	CID788149	CCOC(/C(/C#N)=C(/C=C1)\N=CN1c1ccccc1)=O	Ethyl (2Z)-2-cyano-2-(1-phenylpyrimidin-4-ylidene)acetate	0
7973569	788959	CID788959	CCN(CC)c1cc(O)c(C=Nc(cc2)ccc2C#N)cc1	4-[4-(Diethylamino)-2-hydroxybenzylideneamino]benzonitrile	0
7978330	788974	CID788974	Cc(cc1)c(C)cc1C(N(CC1)CCN1c1cccc(Cl)c1)=O	3,4-Dimethylphenyl 4-(3-chlorophenyl)piperazinyl ketone	0
14725672	789261	CID789261	NC(/C(/C#N)=C\c(o1)ccc1Br)=O	3-(5-Bromo-furan-2-yl)-2-cyano-acrylamide	0
7976684	789775	CID789775	CC(c(cc1)ccc1Nc1c(CC=C)c(C)nc(SC)n1)=O	1-[4-[[6-Methyl-2-(methylthio)-5-prop-2-enyl-4-pyrimidinyl]amino]phenyl]ethanone	1
17432643	790561	CID790561	CCOC(C(C(c1c2cccc1)=O)=C(c(cc1)ccc1OC)C2=O)=O	Ethyl 3-(4-methoxyphenyl)-1,4-dioxonaphthalene-2-carboxylate	1
24809046	790824	CID790824	[O-][N+](c(cc1)cnc1Sc1nnnn1-c1ccccc1)=O	5-Nitro-2-[(1-phenyl-1H-tetrazol-5-yl)sulfanyl]pyridine	1
49642513	791051	CID791051	COc(cccc1C=C2c3nc(cccc4)c4[nH]3)c1OC2=O	3-(1H-Benzoimidazol-2-yl)-8-methoxy-chromen-2-one	1
7974352	791069	CID791069	COc(cc1)ccc1NC1=CC2=NC3(CCCCC3)[N+]([O-])=C2C=C1	N-(4-Methoxyphenyl)spiro[benzimidazole-2,1'-cyclohexan]-5-amine 1-oxide	1
7972998	791477	CID791477	COc(cc1)ccc1N/C=C(\CCO1)/C1=O	(3E)-3-[(4-Methoxyanilino)methylidene]oxolan-2-one	1
47201137	792072	CID792072	Oc(cccc1C=Nc2cccc3ccccc23)c1O	3-[(E)-(Naphthalen-1-ylimino)methyl]benzene-1,2-diol	1
47198243	792901	CID792901	O=C(c1ccco1)Oc1cccc(OC(c2ccco2)=O)c1	3-(2-Furoyloxy)phenyl 2-furoate	1
17403520	793195	CID793195	Cc1cc(C=C(C#N)C#N)c(C)n1-c1ccc(C)cc1	2-(2,5-Dimethyl-1-p-tolyl-1H-pyrrol-3-ylmethylene)-malononitrile	0
22414808	793869	CID793869	COC(C(c1c2cccc1)=O)=C(c1ccccc1)C2=O	2-Methoxy-3-phenylnaphthalene-1,4-dione	1
14736039	794739	CID794739	CCN(CC)c1cc(O)c(C=Nc(cc2)ccc2N(C)C)cc1	5-(Diethylamino)-2-({[4-(dimethylamino)phenyl]imino}methyl)phenol	0
7974096	794863	CID794863	CN(C)c1ccc(C=Nc(cccc2)c2C(N)=O)cc1	2-{[4-(Dimethylamino)benzylidene]amino}benzamide	0
24803615	795858	CID795858	O=C(CCl)Nc(cc1)ccc1N1CCCCCC1	N-[4-(Azepan-1-yl)phenyl]-2-chloroacetamide	1
17504817	796200	CID796200	Nc(nc1)ncc1-c(cc1)ccc1[N+]([O-])=O	5-(4-Nitrophenyl)pyrimidin-2-amine	0
7977913	796318	CID796318	O=C(C(N1CCOCC1)=C(C1=O)Cl)N1c(cccc1)c1Cl	3-Chloro-1-(2-chlorophenyl)-4-(4-morpholinyl)pyrrole-2,5-dione	1
7978265	796420	CID796420	Oc(cc1)ccc1N=Cc1ccc(-c2cccs2)s1	4-[(5-Thiophen-2-ylthiophen-2-yl)methylideneamino]phenol	1
49643231	797012	CID797012	Cc(cc(c1c2)Nc3cccc(C(O)=O)c3)nc1ccc2OC	3-[(6-Methoxy-2-methyl-4-quinolyl)amino]benzoic acid	0
47201452	797814	CID797814	COc1cc(/C=C/C(Nc2cnccc2)=O)cc(OC)c1OC	(2E)-N-(3-Pyridyl)-3-(3,4,5-trimethoxyphenyl)prop-2-enamide	0
47194080	798210	CID798210	CC(Nc(cc1)ccc1Nc1cc(C)nc2ccccc12)=O	N-{4-[(2-Methylquinolin-4-yl)amino]phenyl}acetamide	0
24803246	798396	CID798396	[O-][N+](c1cccc(CN(C(CCl)=O)c2cccc(Cl)c2)c1)=O	2-Chloro-N-(3-chlorophenyl)-N-[(3-nitrophenyl)methyl]acetamide	0
24804410	800048	CID800048	CCN(c(cccc1)c1C(Cl)=C1[N+]([O-])=O)C1=O	4-Chloro-1-ethyl-3-nitro-2-quinolinone	1
7974144	800932	CID800932	Oc(cc1)cc(O)c1C(Cc(c(F)ccc1)c1Cl)=O	2-(2-Chloro-6-fluorophenyl)-1-(2,4-dihydroxyphenyl)ethanone	0
49667003	801258	CID801258	O=C1OC(c2ccccc2)=CC(Cl)=C1Cl	3,4-Dichloro-6-phenyl-2H-pyran-2-one	1
17509197	804090	CID804090	CC(C)(CC(c1ccc(C=O)s1)=CC1(C)C)N1C=O	4-(5-Formylthiophen-2-yl)-2,2,6,6-tetramethyl-3H-pyridine-1-carbaldehyde	0
26659491	804546	CID804546	COc(c(OC)c1)cc(C(O)=O)c1NC(/C=C/c1ccccc1)=O	4,5-Dimethoxy-2-[(E)-(3-phenyl-acryloyl)amino]-benzoic acid	0
7978146	804965	CID804965	CC(c(sc1c2cccc1)c2OC(c1ccco1)=O)=O	2-Furancarboxylic acid (2-acetyl-1-benzothiophen-3-yl) ester	1
47196878	806545	CID806545	COc1c(C=O)ccc(N(C2)Cc3c2cccc3)c1	4-(1,3-Dihydro-2H-isoindol-2-yl)-2-methoxybenzaldehyde	0
7973182	807111	CID807111	CCCC(c(c(OC(c1ccco1)=O)cc(C)c1)c1O1)=CC1=O	7-Methyl-2-oxo-4-propyl-2H-chromen-5-yl 2-furoate	0
7975804	807982	CID807982	COc(ccc(C(/C=C/N1CCCCC1)=O)c1)c1OC	3',4'-Dimethoxy-beta-piperidinoacrylophenone	0
14725850	810326	CID810326	Nc1nc(ccc(-c2nc(cccc3)c3o2)c2)c2s1	6-(1,3-Benzoxazol-2-yl)-1,3-benzothiazol-2-amine	0
14727759	811700	CID811700	CCC(c(cc1)ccc1OC(c1cccs1)=O)=O	4-Propionylphenyl 2-thiophenecarboxylate	1
14724760	812967	CID812967	CC(Nc(cc1)ccc1OC(c1ccco1)=O)=O	Furan-2-carboxylic acid 4-acetylamino-phenyl ester	0
14725049	815398	CID815398	CN(C)c(cc1)ccc1C(c(c1ccccc11)ccc1N(C)C)=O	(4-Dimethylamino-naphthalen-1-yl)-(4-dimethylamino-phenyl)-methanone	1
14723631	815408	CID815408	COc(cc1)ccc1C(NN1)=CC1=O	5-(4-Methoxy-phenyl)-2H-pyrazol-3-ol	0
17503751	816096	CID816096	NC(/C(/C#N)=C\c1ccc(CNS(c2ccccc2)(=O)=O)o1)=O	3-[5-(Benzenesulfonylamino-methyl)-furan-2-yl]-2-cyano-acrylamide	0
26665840	816944	CID816944	CC(NC(N1)=S)=CC1=S	2,4(1H,3H)-Pyrimidinedithione, 6-methyl-	0
14742659	818737	CID818737	O=C(CCl)N(c1c[nH]c2c1cccc2)c(cc1)ccc1Cl	2-Chloro-N-(4-chlorophenyl)-N-(1H-indol-3-yl)acetamide	1
26661980	818739	CID818739	CC(n1c(cccc2)c2c(N(C(CCl)=O)c2ccccc2)c1)=O	N-(1-Acetylindol-3-yl)-2-chloro-N-phenylacetamide	1
14741936	818740	CID818740	O=C(CCl)N(c1c[nH]c2c1cccc2)c1ccccc1	2-Chloro-N-(1H-indol-3-yl)-N-phenylacetamide	1
47199192	819037	CID819037	O=C(CCl)Nc(scc1)c1C(c1ccccc1)=O	N-(3-Benzoylthien-2-yl)-2-chloroacetamide	1
24821442	821089	CID821089	Nc(cc1)ccc1-c1cn(cccn2)c2n1	4-{Imidazo[1,2-a]pyrimidin-2-yl}aniline	0
47195796	821186	CID821186	N#Cc1ncc(Cc2ccccc2)nc1C#N	5-Benzyl-2,3-pyrazinedicarbonitrile	1
17506908	821204	CID821204	CC(c(cc1)cc([N+]([O-])=O)c1Sc1nnnn1-c1ccccc1)=O	1-[3-Nitro-4-(1-phenyltetrazol-5-yl)sulfanylphenyl]ethanone	1
22413972	822208	CID822208	Cc1nc(C(N(C)C(N2C)=O)=O)c2nc1Cl	7-Chloro-1,3,6-trimethyl-2,4(1H,3H)-pteridinedione	1
47204318	822280	CID822280	Cc1cc2nn(-c(cc3)ccc3F)nc2cc1N	2-(4-Fluoro-phenyl)-6-methyl-2H-benzotriazol-5-yl-amine	0
14719049	822439	CID822439	CC(c1cnc(N(C)C)s1)=O	1-[2-(Dimethylamino)-1,3-thiazol-5-yl]ethanone	0
14728378	822937	CID822937	O=C(c(cc1)ccc1Cl)C(c1c(CC2)cccc1)=C2N1CCCC1	(4-Chlorophenyl)[2-(1-pyrrolidinyl)-3,4-dihydro-1-naphthalenyl]methanone	1
14728070	822938	CID822938	O=C(c(cc1)ccc1F)C(c1c(CC2)cccc1)=C2N1CCCC1	(4-Fluorophenyl)[2-(1-pyrrolidinyl)-3,4-dihydro-1-naphthalenyl]methanone	1
14718730	823166	CID823166	CCOC(/C(/C#N)=C1/N=C(C)N(C)C=C1)=O	Ethyl cyano(1,2-dimethyl-4(1H)-pyrimidinylidene)acetate	0
7973708	823167	CID823167	CCOC(/C(/C#N)=C1\N=C(C)N(C)C=C1)=O	Cleffslgcbqtls-ktkrtigzsa-	0
47194302	823973	CID823973	CC(c1cccc(NC(c2ccc([N+]([O-])=O)o2)=O)c1)=O	N-(3-Acetylphenyl)-5-nitrofuran-2-carboxamide	1
49645279	826520	CID826520	CC(c(cc1)ccc1NC(NC(/C=C/c1ccco1)=O)=S)=O	1-(4-Acetyl-phenyl)-3-(3-furan-2-yl-acryloyl)-thiourea	1
22413322	827533	CID827533	CC(C)(C)OC(c1n[nH]c(C(OC)=O)c1-c1ccccc1)=O	5-Tert-butyl 3-methyl 4-phenyl-1H-pyrazole-3,5-dicarboxylate	0
14725995	828535	CID828535	CSc1nc(-c(cc2)ccc2Cl)nn1C(c1ccco1)=O	[3-(4-Chlorophenyl)-5-(methylthio)-1,2,4-triazol-1-yl]-(2-furanyl)methanone	1
14725229	828997	CID828997	Cc1c(C(N2CCCC2)=O)sc(NC(c2ccco2)=O)c1C#N	Furan-2-carboxylic acid [3-cyano-4-methyl-5-(pyrrolidine-1-carbonyl)-thiophen-2-yl]-amide	1
22400996	829560	CID829560	CCCn(c1c2cccc1)c(O)c2N=NC(c1ccco1)=O	N-[(Z)-(2-Oxo-1-propylindol-3-ylidene)amino]furan-2-carboxamide	1
4255295	829764	CID829764	CCN(CC)c(cc1)cc(N=C2C)c1OC2=O	6-(Diethylamino)-3-methyl-2H-1,4-benzoxazin-2-one	0
14727724	830027	CID830027	Cc(cc1)ccc1C(/C=C(/N1)\SCC1=O)=O	2-[2-(4-Methylphenyl)-2-oxoethylidene]-1,3-thiazolidin-4-one	1
47204912	831190	CID831190	Cc1cc(Nc(cc2)ccc2OC)c(cc(cc2)OC)c2n1	6-Methoxy-N-(4-methoxyphenyl)-2-methylquinolin-4-amine	1
14727334	832535	CID832535	CCN(CC)c1cc(O)c(C=Nc2ccc(C)cc2)cc1	5-(Diethylamino)-2-{[(4-methylphenyl)imino]methyl}phenol	1
49665488	832817	CID832817	Nc1cccc(N(C(c(cccc23)c2c2ccc3N)=O)C2=O)c1	6-Amino-2-(3-amino-phenyl)-benzo[de]isoquinoline-1,3-dione	0
22414631	832947	CID832947	N#CC(C#N)=NNc(cc1)ccc1S(N1CCCC1)(=O)=O	2-[[4-(1-Pyrrolidinylsulfonyl)phenyl]hydrazinylidene]propanedinitrile	1
22414652	832954	CID832954	CCN(CC)S(c(cc1)ccc1NN=C(C#N)C#N)(=O)=O	4-[2-(Dicyanomethylene)hydrazino]-N,N-diethylbenzenesulfonamide	1
4263449	833492	CID833492	COc(ccc(C(n1nnc2c1cccc2)=O)c1)c1Br	1-(3-Bromo-4-methoxybenzoyl)-1H-1,2,3-benzotriazole	0
47195302	833499	CID833499	Cc1cccc(OCC(Oc(cc2)ccc2Cl)=O)c1	4-Chlorophenyl (3-methylphenoxy)acetate	1
24786636	833983	CID833983	CCOc1c(CNc(cc2)ccc2O)cccc1	4-[(2-Ethoxybenzyl)amino]phenol	0
47195301	834027	CID834027	CS(c1nc([N+]([O-])=O)nn1CCCc1ccccc1)(=O)=O	5-Methylsulfonyl-3-nitro-1-(3-phenylpropyl)-1,2,4-triazole	1
14718698	834351	CID834351	CC(C=C(N(CCC1)c2ccccc2)N1C1=O)=C1C#N	8-Methyl-6-oxo-1-phenyl-1,3,4,6-tetrahydro-2H-pyrido[1,2-a]pyrimidine-7-carbonitrile	0
22415727	835145	CID835145	CCOc(cc1)ccc1C(NC(Nc1cnccc1)=S)=O	4-Ethoxy-N-(pyridin-3-ylcarbamothioyl)benzamide	0
17407560	835709	CID835709	CC(C)(C1)NC(C)(C)C=C1c1ccc(C=O)s1	5-(2,2,6,6-Tetramethyl-1,2,3,6-tetrahydro-pyridin-4-yl)-thiophene-2-carbaldehyde	0
4256225	837064	CID837064	O=C(c(cc1)ccc1Oc1ccccc1)Nc1cnccc1	4-Phenoxy-N-pyridin-3-ylbenzamide	1
47204277	837903	CID837903	COc(cc(c(OC)c1)OC)c1C(Nc1cnccc1)=O	2,4,5-Trimethoxy-N-pyridin-3-yl-benzamide	0
17387753	838623	CID838623	CC(S1)=C(c(cc2)ccc2Cl)N(C)C1=NC(c1ccco1)=O	N-[4-(4-Chlorophenyl)-3,5-dimethyl-2-thiazolylidene]-2-furancarboxamide	1
17387544	838627	CID838627	CC(S1)=C(c2ccccc2)N(C)C1=NC(c1ccco1)=O	N-(3,5-Dimethyl-4-phenyl-1,3-thiazol-2(3H)-ylidene)-2-furamide	1
22400421	839273	CID839273	COc1cccc2c1NN=CC2=O	4-Hydroxy-8-methoxycinnoline	0
17508999	839823	CID839823	O=C(/C=C/c1ccco1)Nc1ncccc1	3-Furan-2-yl-N-pyridin-2-yl-acrylamide	1
47195059	840268	CID840268	COc(cc(C=O)cc1)c1OC(Nc1ccccc1)=O	4-Formyl-2-methoxyphenyl phenylcarbamate	0
47204375	842906	CID842906	O=C1N=C(N2CCCCC2)S/C1=C\c(cccc1)c1F	5-(2-Fluoro-benzylidene)-2-piperidin-1-yl-thiazol-4-one	1
22411921	843022	CID843022	CCN(C(c1csc(C(C)C)c1)=NN1)C1=S	4-Ethyl-5-(5-isopropylthien-3-yl)-4H-1,2,4-triazole-3-thiol	0
24805460	843322	CID843322	Cc(cc1)ccc1C(NC(C#N)=C(Cl)Cl)=O	N-(2,2-Dichloro-1-cyanoethenyl)-4-methylbenzamide	0
22416406	844700	CID844700	Cc1ccc(C(Nc2nc(C)c(C(OC)=O)s2)=O)o1	Methyl 4-methyl-2-[(5-methyl-2-furoyl)amino]-1,3-thiazole-5-carboxylate	1
17433847	845032	CID845032	Cc1cc(NC(/C=C/c2cccs2)=O)ncc1	N-(4-Methyl-2-pyridinyl)-3-(2-thienyl)acrylamide	0
14718922	845128	CID845128	Cc1ccc(C(NC(N(C)C(N2C)=O)=CC2=O)=O)o1	N-(1,3-Dimethyl-2,6-dioxo-1,2,3,6-tetrahydro-4-pyrimidinyl)-5-methyl-2-furamide	0
14727871	849734	CID849734	Cc1cccc(Cn2nnc(C(c3c4cccc3)=O)c2C4=O)c1	1-(3-Methylbenzyl)-1H-naphtho[2,3-d][1,2,3]triazole-4,9-dione	1
47195797	850205	CID850205	CCOC(C1=Cc2cc3ccccc3cc2OC1=O)=O	Ethyl 2-oxobenzo[g]chromene-3-carboxylate	1
22413833	852486	CID852486	O=C(c1cc(cccc2)c2[nH]1)c1cnccc1	1H-Indol-2-yl(pyridin-3-yl)methanone	0
47195162	852561	CID852561	COc(ccc(-c1nc2ccccc2nc1-c1ccccc1)c1)c1OC	2-(3,4-Dimethoxyphenyl)-3-phenylquinoxaline	1
7978173	853046	CID853046	CC(NC(c(cc1)ccc1N(C)C)NC(C)=O)=O	N-{(Acetylamino)[4-(dimethylamino)phenyl]methyl}acetamide	0
14724155	856031	CID856031	Clc1ccc(CSc2nnc(-c3cnccc3)o2)cc1	3-[5-(4-Chloro-benzylsulfanyl)-[1,3,4]oxadiazol-2-yl]-pyridine	1
14725652	856198	CID856198	O=C(c1ccco1)Oc1cc(-n2nnnc2)ccc1	Furan-2-carboxylic acid 3-tetrazol-1-yl-phenyl ester	0
17509177	859619	CID859619	CC(C)(C)c(cc1)ccc1C(c1c(NC(CCl)=O)sc(C)c1)=O	N-[3-(4-Tert-Butyl-benzoyl)-5-methyl-thiophen-2-yl]-2-chloro-acetamide	1
17504708	859620	CID859620	Cc1cc(C(c2ccccc2)=O)c(NC(CCl)=O)s1	N-(3-Benzoyl-5-methylthiophen-2-yl)-2-chloroacetamide	1
17508644	859632	CID859632	Cc1cc(C(c(cc2)ccc2Cl)=O)c(NC(CCl)=O)s1	2-Chloro-N-[3-(4-chloro-benzoyl)-5-methyl-thiophen-2-yl]-acetamide	1
17508646	859639	CID859639	CCc1cc(C(c2ccc(C)cc2)=O)c(NC(CCl)=O)s1	2-Chloro-N-[5-ethyl-3-[(4-methylphenyl)-oxomethyl]-2-thiophenyl]acetamide	1
49642181	865618	CID865618	CN(C)c(cc1)ccc1-c1nnc(-c(cccc2)c2F)o1	{4-[5-(2-Fluoro-phenyl)-[1,3,4]oxadiazol-2-yl]-phenyl}-dimethyl-amine	1
4260544	866380	CID866380	NC(N1c2ccccc2)=C(C(N2CCOCC2)=O)SC1=S	Morpholine, 4-((4-amino-2,3-dihydro-3-phenyl-2-thioxo-5-thiazolyl)carbonyl)-	0
49716080	866626	CID866626	CC1=CC=CN2C1=Nc(sc(C(N1CCCCC1)=O)c1)c1C2=O	10-Methyl-5-(piperidine-1-carbonyl)-6-thia-1,8-diazatricyclo[7.4.0.0^{3,7}]trideca-3(7),4,8,10,12-pentaen-2-one	0
17412339	867609	CID867609	CCc1ccc(/C=C/C(C(C(c2c3cccc2)=O)C3=O)=O)cc1	2-[3-(4-Ethylphenyl)acryloyl]-1H-indene-1,3(2H)-dione	1
7977700	868390	CID868390	C(CCC1)CCC1Nc1cc([nH]nc2)c2cc1	N-Cycloheptyl-1H-indazol-6-amine	1
47196251	869163	CID869163	COc1ccc(CC(C(c2c3cccc2)=O)=CC3=O)cc1	2-[(4-Methoxyphenyl)methyl]naphthalene-1,4-dione	1
17414547	870364	CID870364	Oc(c1ccccc1cc1)c1C(NNC(c(cccc1)c1Cl)=O)=O	N'-(2-Chlorobenzoyl)-1-hydroxy-2-naphthohydrazide	0
4255031	871185	CID871185	COc(cc1)ccc1S(Nc(c1ccccc11)ccc1O)(=O)=O	N-(4-Hydroxy-1-naphthyl)-4-methoxybenzenesulfonamide	1
7974046	871369	CID871369	CC(c(cc1)ccc1NS(Cc1ccccc1)(=O)=O)=O	N-(4-Acetylphenyl)-1-phenylmethanesulfonamide	0
14735982	871656	CID871656	O=C(c1ccccc1)NN=C(C(c1c2cccc1)=O)C2=O	N-[(1,3-Dioxoinden-2-ylidene)amino]benzamide	1
47199573	873067	CID873067	COc(ccc(C(Nc1ccncc1)=O)c1)c1[N+]([O-])=O	4-Methoxy-3-nitro-N-(pyridin-4-yl)benzamide	0
49737212	873118	CID873118	C=CCn1c(NC(c2ccco2)=O)nc2c1cccc2	N-[1-(Prop-2-en-1-yl)-1H-benzimidazol-2-yl]furan-2-carboxamide	1
14736340	873120	CID873120	COc(cc1)cc(OC)c1C(Cc(cc1)cc(OC)c1OC)=O	1-(2,4-Dimethoxyphenyl)-2-(3,4-dimethoxyphenyl)ethanone	0
17415719	873549	CID873549	Cc1cc(NC(/C=C/c2cccs2)=O)nc(C)c1	N-(4,6-Dimethyl-2-pyridinyl)-3-(2-thienyl)acrylamide	1
4263750	877188	CID877188	Cc1cc(C)nn1-c1nc(NC)nc(C)n1	4-(3,5-Dimethyl-1H-pyrazol-1-yl)-N,6-dimethyl-1,3,5-triazin-2-amine	1
7973328	878739	CID878739	CN(C)/C=C1\N=C(c2cc(OC)ccc2)OC1=O	(4Z)-4-[(Dimethylamino)methylidene]-2-(3-methoxyphenyl)-1,3-oxazol-5(4H)-one	0
24786689	879093	CID879093	CCOC(c1c(C)oc(C(c2c3cccc2)=O)c1C3=O)=O	Ethyl 2-methyl-4,9-dioxo-4,9-dihydronaphtho[2,3-b]furan-3-carboxylate	0
4242671	879096	CID879096	COc(cc1)ccc1NC1=NC2(CCCCC2)N=C(N)N1	N4-(4-Methoxyphenyl)-1,3,5-triazaspiro[5.5]undeca-1,4-diene-2,4-diamine	1
24795664	879444	CID879444	OC(c(cccc1)c1NC(/C=C/c1ccco1)=O)=O	2-{[3-(2-Furyl)acryloyl]amino}benzoic acid	0
22416924	879707	CID879707	O=C(/C=C/c1cccs1)Nc1cnccc1	N-3-Pyridinyl-3-(2-thienyl)acrylamide	0
22416888	880390	CID880390	CC(c1cccc(NC(/C=C/c(cc2)ccc2OC)=O)c1)=O	N-(3-Acetylphenyl)-3-(4-methoxyphenyl)acrylamide	1
24802982	880974	CID880974	COc1ccc(/C=C(/C(NC(N2Cc3ccco3)=O)=O)\C2=O)cc1	1-(2-Furylmethyl)-5-(4-methoxybenzylidene)-2,4,6(1H,3H,5H)-pyrimidinetrione	0
17431797	881867	CID881867	Cc(cc1)ccc1C(NC(Nc(cccc1)c1C(OC)=O)=S)=O	Methyl 2-[(4-methylbenzoyl)carbamothioylamino]benzoate	1
24797237	882243	CID882243	Oc(cc1)cc(Cc2nc(cccc3)c3[nH]2)c1O	2-(1H-Benzimidazol-2-ylmethyl)benzene-1,4-diol	0
47198382	884416	CID884416	CCC(Nc(cc1)ccc1NC(NC(/C=C/c1ccco1)=O)=S)=O	3-(2-Furyl)-N-({[4-(propionylamino)phenyl]amino}carbonothioyl)acrylamide	1
7973291	886160	CID886160	CCc(c(O)c1)cc(C(COc(cccc2)c2F)=O)c1O	1-(5-Ethyl-2,4-dihydroxyphenyl)-2-(2-fluorophenoxy)ethanone	0
7975699	886207	CID886207	CCNc1nc(N(CC)C(C(Br)=C2)=O)c2c(C)n1	6-Bromo-8-ethyl-2-(ethylamino)-4-methylpyrido[2,3-d]pyrimidin-7-one	0
7975298	886358	CID886358	CCc(c(O)c1)cc(C(Cc2cn(-c3ccccc3)nc2)=O)c1O	1-(5-Ethyl-2,4-dihydroxyphenyl)-2-(1-phenyl-1H-pyrazol-4-yl)ethanone	0
7977390	886400	CID886400	Oc(cc1)cc(O)c1C(COc(cccc1)c1F)=O	Ethanone, 1-(2,4-dihydroxyphenyl)-2-(2-fluorophenoxy)-	0
22415120	886983	CID886983	COc(ccc(/C=C/C(Nc(cc1)cc2c1OCCO2)=O)c1)c1OC	N-(2,3-Dihydro-1,4-benzodioxin-6-yl)-3-(3,4-dimethoxyphenyl)acrylamide	0
14746164	889275	CID889275	OC(N(Cc1ccco1)C(N1)=S)=C(C=NCc2cccs2)C1=O	1-(2-Furylmethyl)-5-{[(2-thienylmethyl)amino]methylene}-2-thioxodihydro-4,6(1H,5H)-pyrimidinedione	0
14730939	890456	CID890456	Cn(c(Sc1nnc(-c2ccccc2)o1)n1)nc1[N+]([O-])=O	2-[(2-Methyl-5-nitro-1,2,4-triazol-3-yl)sulfanyl]-5-phenyl-1,3,4-oxadiazole	1
4255077	890962	CID890962	Oc(cc1)ccc1N/C=C(\CCCC1)/C1=O	2-{[(4-Hydroxyphenyl)amino]methylene}cyclohexanone	0
24788373	891157	CID891157	CN(C(O)=C(C=NC1CCCCCC1)C(N1)=O)C1=S	5-[(Cycloheptylamino)methylene]-1-methyl-2-thioxodihydro-4,6(1H,5H)-pyrimidinedione	1
4262913	891673	CID891673	CCN(C(c1c2c3ccccc3nc1C)=O)C2=O	2-Ethyl-4-methylpyrrolo[3,4-c]quinoline-1,3-dione	0
4262447	891770	CID891770	Cc(cc1)cc2c1nc(-c(cc1)ccc1NC(c1ccco1)=O)[nH]2	N-[4-(6-Methyl-1H-benzimidazol-2-yl)phenyl]furan-2-carboxamide	1
14730253	891946	CID891946	Cc1nc2ccccc2c(C(N2Cc3cnccc3)=O)c1C2=O	4-Methyl-2-(3-pyridinylmethyl)-1H-pyrrolo[3,4-c]quinoline-1,3(2H)-dione	0
4263238	892117	CID892117	CC(C)N(C(c1c2c3ccccc3nc1C)=O)C2=O	4-Methyl-2-propan-2-ylpyrrolo[3,4-c]quinoline-1,3-dione	0
4261286	893043	CID893043	O=C(NC(C1=C2CCC1)=S)N2c1ccccc1	1-Phenyl-4-thioxo-1,3,4,5,6,7-hexahydro-2H-cyclopenta[d]pyrimidin-2-one	1
7964755	893505	CID893505	CCCc1nnc(NC(c2c3cccc2)=NS3(=O)=O)s1	N-(5-Propyl-1,3,4-thiadiazol-2-yl)-1,2-benzothiazol-3-amine 1,1-dioxide	1
4262278	894147	CID894147	CC(C)(C)c1csc(NC(c2c3cccc2)=NS3(=O)=O)n1	N-(4-Tert-butyl-1,3-thiazol-2-yl)-1,2-benzothiazol-3-amine 1,1-dioxide	1
24788736	895794	CID895794	CCOC(CC(CC1=O)=NN1c1ccccc1)=O	Ethyl (5-oxo-1-phenyl-4,5-dihydro-1H-pyrazol-3-yl)acetate	0
47197880	895797	CID895797	COc1c(/C=C/C(Nc2cnccc2)=O)cccc1	3-(2-Methoxyphenyl)-N-3-pyridinylacrylamide	0
17434038	896029	CID896029	CN(C(C=C(NC(/C=C/c1ccccc1)=O)N1C)=O)C1=O	N-(1,3-Dimethyl-2,6-dioxo-1,2,3,6-tetrahydro-4-pyrimidinyl)-3-phenylacrylamide	0
17433855	896498	CID896498	CCc1nnc(NC(/C=C/c2ccc(C)o2)=O)s1	N-(5-Ethyl-1,3,4-thiadiazol-2-yl)-3-(5-methyl-2-furyl)acrylamide	0
22404041	896577	CID896577	Cc1c(C)sc(NC(/C=C/c2ccco2)=O)n1	N-(4,5-Dimethyl-1,3-thiazol-2-yl)-3-(2-furyl)acrylamide	0
4264808	897940	CID897940	CCSc1nnc(NC(c2ccc(C)o2)=O)s1	N-[5-(Ethylsulfanyl)-1,3,4-thiadiazol-2-yl]-5-methylfuran-2-carboxamide	0
22416519	898057	CID898057	CN(C(C=C(NC(/C=C/c1ccco1)=O)N1C)=O)C1=O	N-(1,3-Dimethyl-2,6-dioxo-1,2,3,6-tetrahydro-4-pyrimidinyl)-3-(2-furyl)acrylamide	0
17506595	898228	CID898228	Cc(cc1)cnc1NC(/C=C/c1ccco1)=O	3-(2-Furyl)-N-(5-methyl-2-pyridinyl)acrylamide	0
4260494	898663	CID898663	NC(c1c(N)scc1-c1cccs1)=O	5'-Amino-2,3'-bithiophene-4'-carboxamide	0
22416299	898939	CID898939	Cc1ccc(/C=C/C(Nc2nnc(C)s2)=O)o1	3-(5-Methyl-2-furyl)-N-(5-methyl-1,3,4-thiadiazol-2-yl)acrylamide	0
47201309	899265	CID899265	CCC(c(cc1)ccc1OC(Cc(cc1)ccc1OC)=O)=O	4-Propanoylphenyl (4-methoxyphenyl)acetate	1
26660103	900031	CID900031	CC(n1c(cccc2)c2c(N(C(CCl)=O)c2ccc(C)cc2)c1)=O	N-(1-Acetylindol-3-yl)-2-chloro-N-(4-methylphenyl)acetamide	1
24797269	900926	CID900926	Oc(c1ccccc11)cc2c1occ2C(c1ccco1)=O	2-Furyl(5-hydroxynaphtho[1,2-b]furan-3-yl)methanone	1
17406756	901275	CID901275	Cc(cc1)ccc1Sc(n(C)cn1)c1[N+]([O-])=O	4-Nitro-1-methyl-5-[(4-methylphenyl)sulfanyl]-1H-imidazole	1
22414924	901293	CID901293	Cn(cn1)c(S(c2cccc(Cl)c2)(=O)=O)c1[N+]([O-])=O	5-[(3-Chlorophenyl)sulfonyl]-4-nitro-1-methyl-1H-imidazole	1
22404816	901298	CID901298	Cn(cn1)c(S(c(cc2)ccc2Cl)(=O)=O)c1[N+]([O-])=O	5-(4-Chlorophenyl)sulfonyl-1-methyl-4-nitroimidazole	1
17387987	901979	CID901979	CCCn(c(CC)n1)c(S(c2ccccc2)(=O)=O)c1[N+]([O-])=O	2-Ethyl-4-nitro-5-(phenylsulfonyl)-1-propyl-1H-imidazole	1
47194900	901998	CID901998	[O-][N+](c(cc1)cnc1S(c1cc(C(F)(F)F)ccc1)(=O)=O)=O	5-Nitro-2-{[3-(trifluoromethyl)phenyl]sulfonyl}pyridine	1
22404785	902024	CID902024	S=C1Sc(nccc2)c2N1c1ncccc1	1-(2-Pyridinyl)[1,3]thiazolo[5,4-b]pyridine-2(1H)-thione	0
22405443	902042	CID902042	OCCN(CC1)CCN1c(cc1)ncc1C(N1CCOCC1)=O	2-{4-[5-(4-Morpholinylcarbonyl)-2-pyridinyl]-1-piperazinyl}ethanol	0
22414264	902491	CID902491	Clc1cc2c(-c3ccccc3)nnnc2cc1	6-Chloro-4-phenyl-1,2,3-benzotriazine	1
22411643	903664	CID903664	O=C(/C=C/c1cccs1)Nc1ccncc1	N-(4-Pyridinyl)-3-(2-thienyl)acrylamide	0
24788424	906542	CID906542	CN(C(C1=NC(c2ncccc2)=NN(C)C1=N1)=O)C1=O	1,6-Dimethyl-3-(2-pyridinyl)pyrimido[5,4-e][1,2,4]triazine-5,7-dione	1
26666289	908911	CID908911	CCN(C([C@@H]1C(C(c2nccnc2)=O)=NN[C@H]11)=O)C1=O	(3As,6aS)-5-Ethyl-3-(pyrazine-2-carbonyl)-3a,6a-dihydro-1H-pyrrolo[3,4-c]pyrazole-4,6-dione	0
26665896	909915	CID909915	CN(c1c(C(N2)=O)n(Cc3ccccc3)c([N+]([O-])=O)n1)C2=O	7-Benzyl-3-methyl-8-nitropurine-2,6-dione	1
26664222	910632	CID910632	CCOC(/C(/C#N)=C/N=C1N(C)C=C(C)C=C1)=O	Ethyl (E)-2-cyano-3-[(1,5-dimethylpyridin-2-ylidene)amino]prop-2-enoate	0
17511787	910667	CID910667	Cn(cn1)c(Oc2cc3ccccc3cc2)c1[N+]([O-])=O	1-Methyl-5-(naphthalen-2-yloxy)-4-nitro-1H-imidazole	1
26662302	910872	CID910872	C=CCN(C=C1)c(cccc2)c2C1=NC=C(C#N)C#N	2-[[(1-Prop-2-enylquinolin-4-ylidene)amino]methylidene]propanedinitrile	0
49667766	910973	CID910973	NC(NC(C(C#N)=C1c2ccccc2)=C(C#N)C#N)=C1C#N	6-Amino-2-(dicyanomethylidene)-4-phenyl-1,2-dihydropyridine-3,5-dicarbonitrile	0
14729423	911052	CID911052	COC(CC(C(c1c2cccc1)=O)(C2=O)c1cccc2ccccc12)=O	(2-Naphthalen-1-yl-1,3-dioxo-indan-2-yl)-acetic acid methyl ester	0
14740802	914298	CID914298	CCOC(C1=Cc(ccc(OC)c2)c2OC1=O)=O	Ethyl 7-methoxy-2-oxo-2H-chromene-3-carboxylate	1
14742451	915196	CID915196	Cc(cc1)ccc1N=Cc(cc1)ccc1N(C)C	Benzenamine, N,N-dimethyl-4-[[(4-methylphenyl)imino]methyl]-	0
26662251	916993	CID916993	CC(C)(OC(C1=NNc(cccc2)c2C(O)=O)=O)OC1=O	2-[2-(2,2-Dimethyl-4,6-dioxo-1,3-dioxan-5-ylidene)hydrazinyl]benzoic Acid	0
17512474	917111	CID917111	Oc1cc(O)c(C=Nc(cccc2)c2-c2nc(cccc3)c3[nH]2)cc1	4-[(E)-{[2-(1H-Benzimidazol-2-yl)phenyl]imino}methyl]benzene-1,3-diol	1
26659916	918977	CID918977	COc1ccc(/C=C/C(C2(CCCCC2)O)=O)cc1	(2E)-1-(1-Hydroxycyclohexyl)-3-(4-methoxyphenyl)prop-2-en-1-one	1
17504130	920409	CID920409	CCOc(ccc(/C=C1\N=C(c2cccs2)OC1=O)c1)c1OC	(4Z)-4-(4-Ethoxy-3-methoxybenzylidene)-2-(thiophen-2-yl)-1,3-oxazol-5(4H)-one	1
26661126	921967	CID921967	NC(N=NC1=C2Nc(cccc3)c3N=C2c2c1cccc2)=O	[(Z)-Indeno[1,2-b]quinoxalin-11-ylideneamino]urea	1
3714398	924639	CID924639	O=C(c1ccc(-c(cc2)ccc2Cl)o1)NC1=NCCS1	5-(4-Chlorophenyl)-N-(4,5-dihydro-1,3-thiazol-2-yl)furan-2-carboxamide	1
3717243	928003	CID928003	Oc(cc1)cc(O)c1C(Cc1cc2ncccc2cc1)=O	Ethanone, 1-(2,4-dihydroxyphenyl)-2-(7-quinolinyl)-	0
3712438	928629	CID928629	COC(c1ccc(CC(c(ccc(O)c2)c2O)=O)o1)=O	Methyl 5-[2-(2,4-dihydroxyphenyl)-2-oxoethyl]furan-2-carboxylate	0
26658825	929321	CID929321	NNc1nc(-c2ccccc2)cc(C#N)n1	2-Hydrazinyl-6-phenylpyrimidine-4-carbonitrile	0
26671360	929896	CID929896	Oc([nH]c1c2cccc1)c2N=NC(N1CCOCC1)=S	Morpholine-4-carbothioic acid [2-oxo-1,2-dihydro-indol-(3E)-ylidene]-hydrazide	1
4265569	929919	CID929919	O=C(c1ccco1)Oc(cc1)ccc1N(C(CC1)=O)C1=O	4-(2,5-Dioxopyrrolidin-1-yl)phenyl furan-2-carboxylate	0
17513476	930274	CID930274	C(c1ccccc1)n1c(-c2ccccc2)nc2nc3ccccc3nc12	1-Benzyl-2-phenyl-1H-imidazo[4,5-b]quinoxaline	0
17401829	930575	CID930575	O=C(C(C=C1Br)=COC1=O)NCCC1=CCCCC1	5-Bromo-N-[2-(cyclohexen-1-yl)ethyl]-6-oxopyran-3-carboxamide	1
49648026	930668	CID930668	O=C(C(C=C1Br)=COC1=O)NCCc1ccccc1	5-Bromo-6-oxo-N-(2-phenylethyl)pyran-3-carboxamide	1
17513655	931188	CID931188	N#CC(C#N)=NNc(cc1)ccc1S(N1CCCCC1)(=O)=O	{2-[4-(Piperidin-1-ylsulfonyl)phenyl]hydrazinylidene}propanedinitrile	1
26660978	931556	CID931556	[O-][N+](c1ccc(CC(c(c(O)cc(O)c2)c2O)=O)cc1)=O	Ethanone, 2-(4-nitrophenyl)-1-(2,4,6-trihydroxyphenyl)-	0
26666773	932617	CID932617	Nc1nc(CCl)nc(Nc2cc3ccccc3cc2)n1	6-(Chloromethyl)-2-N-naphthalen-2-yl-1,3,5-triazine-2,4-diamine	1
14742838	933462	CID933462	CC(C)OC(Cn1c2nc3ccccc3nc2c2c1ccc(OC)c2)=O	(9-Methoxy-indolo[2,3-b]quinoxalin-6-yl)-acetic acid isopropyl ester	0
26663804	934233	CID934233	NC(C(c(cccc1)c1C1=O)=O)=C1Br	2-Amino-3-bromonaphthalene-1,4-dione	1
24790744	934737	CID934737	CC(Nc(cc(cc1)-c2nc(cccc3)c3s2)c1OC)=O	N-[5-(1,3-Benzothiazol-2-yl)-2-methoxyphenyl]acetamide	0
49648749	935096	CID935096	COc1ccc(/C=C/C(Nc2cccnc2Cl)=O)cc1	(2E)-N-(2-Chloropyridin-3-yl)-3-(4-methoxyphenyl)prop-2-enamide	0
17505735	935722	CID935722	N#Cc1cc(-c2ccccc2)nc(Oc2ccccc2)n1	2-Phenoxy-6-phenylpyrimidine-4-carbonitrile	0
17514030	936067	CID936067	COc(cc1)ccc1Oc(cc1)ccc1N/C=C(\CCC1)/C1=O	(2E)-2-({[4-(4-Methoxyphenoxy)phenyl]amino}methylidene)cyclopentanone	1
17511695	937638	CID937638	COC(C(c(cccc1)c1C1=O)=O)=C1Nc(cc1)ccc1O	2-(4-Hydroxyanilino)-3-methoxynaphthalene-1,4-dione	1
49667164	938537	CID938537	Nc(cc1)cc(O)c1-c1nc(nccc2)c2o1	5-Amino-2-([1,3]oxazolo[4,5-b]pyridin-2-yl)phenol	1
26667132	940302	CID940302	O=C(C1[C@@H]2[C@H]1CCCC2)NNC(C(C=C1)=COC1=O)=O	6-Oxo-6H-pyran-3-carboxylic acid N'-((1S,6R)-bicyclo[4.1.0]heptane-7-carbonyl)-hydrazide	0
17401510	941420	CID941420	Cc1cccc2c1c(ncnc1N(CC3)CCC33OCCO3)c1[nH]2	8-(9-Methyl-5H-pyrimido[5,4-b]indol-4-yl)-1,4-dioxa-8-azaspiro[4.5]decane	1
49647265	942618	CID942618	Cc(cccc1)c1N(CC(c(cccc1)c1N1)=CC1=O)C(CCl)=O	2-Chloro-N-(2-methylphenyl)-N-[(2-oxo-1,2-dihydroquinolin-4-yl)methyl]acetamide	1
14743499	943197	CID943197	COc1cc(-c2nc3nc4ccccc4nc3n2CC=C)ccc1	1-Allyl-2-(3-methoxy-phenyl)-1H-imidazo[4,5-b]quinoxaline	1
14741764	944039	CID944039	Cc(cc1)ccc1SCC(C1)=NNC1=O	5-{[(4-Methylphenyl)sulfanyl]methyl}-4H-pyrazol-3-ol	0
14742751	944467	CID944467	CN(C)C(Nc1nc(ccc(OC)c2)c2s1)=S	3-(6-Methoxy-1,3-benzothiazol-2-yl)-1,1-dimethylthiourea	1
14741009	944480	CID944480	Cc(c1c2)cc(SCC(NN)=O)nc1ccc2OC	Acetic acid, 2-[(6-methoxy-4-methyl-2-quinolinyl)thio]-, hydrazide	0
49647522	944493	CID944493	O=C(CCl)N(CC(c(cccc1)c1N1)=CC1=O)c1ccccc1	2-Chloro-N-[(2-oxo-1,2-dihydroquinolin-4-yl)methyl]-N-phenylacetamide	1
26662698	945657	CID945657	C(CN1CN=C(Nc2nc(cccc3)c3s2)NC1)c1ccccc1	N-[5-(2-Phenylethyl)-1,4,5,6-tetrahydro-1,3,5-triazin-2-yl]-1,3-benzothiazol-2-amine	1
14741006	945704	CID945704	CCCn1c2nc3ccccc3nc2nc1-c1cccs1	3-Propyl-2-thiophen-2-ylimidazo[4,5-b]quinoxaline	1
17504264	947809	CID947809	Cc1cccc(CSC(Nc(cc2)ccc2F)=C(C#N)C#N)c1	{[(4-Fluorophenyl)amino][(3-methylbenzyl)sulfanyl]methylidene}propanedinitrile	1
17511686	948493	CID948493	Cn(cn1)c(Oc2cccc3ccccc23)c1[N+]([O-])=O	1-Methyl-5-(1-naphthalenyloxy)-4-nitroimidazole	1
17413009	948551	CID948551	O=C(Nc1nnc(-c2ccncc2)s1)Nc(cc1)ccc1F	1-(4-Fluorophenyl)-3-[5-(pyridin-4-yl)-1,3,4-thiadiazol-2-yl]urea	1
26664204	949131	CID949131	OC(C(CC1)CCN1C(C(c(cccc1)c1C1=O)=O)=C1Cl)=O	1-(3-Chloro-1,4-dioxo-1,4-dihydronaphthalen-2-yl)piperidine-4-carboxylic acid	0
17511872	949586	CID949586	CCOC(C(S1)=C(NC(c2ccccc2)=O)N(C)C1=S)=O	4-Benzoylamino-3-methyl-2-thioxo-2,3-dihydro-thiazole-5-carboxylic acid ethyl ester	1
14741185	951354	CID951354	O=C(/C=C/c1ccco1)NC(Nc1ncccc1)=S	1-((E)-3-Furan-2-yl-acryloyl)-3-pyridin-2-yl-thiourea	0
26671682	951448	CID951448	CCOC(/C=C(/C(N1c2ccccc2)=O)\S/C1=C(/C(N)=O)\C#N)=O	(Z)-Ethyl 2-((E)-2-(2-amino-1-cyano-2-oxoethylidene)-4-oxo-3-phenylthiazolidin-5-ylidene)acetate	0
47204141	951912	CID951912	CC(C)C(C(C)C)NC(CN(c1c(c2ccc3)c3ccc1)C2=O)=O	N-(1-Isopropyl-2-methyl-propyl)-2-(2-oxo-2H-benzo[cd]indol-1-yl)-acetamide	0
14733985	952076	CID952076	CCC(Nc1cc(-c2nc3ccccc3nc2)ccc1)=O	N-(3-Quinoxalin-2-ylphenyl)propanamide	0
24820338	953485	CID953485	O=C(c1cccs1)Nc1nc(ccc(F)c2)c2s1	N-(6-Fluoro-1,3-benzothiazol-2-yl)thiophene-2-carboxamide	1
24816360	958964	CID958964	CN(c(cccc1)c1S1)C1=NC(c1ccco1)=O	N-(3-Methyl-1,3-benzothiazol-2-ylidene)furan-2-carboxamide	0
14739290	960708	CID960708	COc(cc1)ccc1C(Nc(cc1)ccc1N1CCCC1)=O	4-Methoxy-N-[4-(pyrrolidin-1-yl)phenyl]benzamide	1
7969989	961131	CID961131	CC(c1c(C)c(C(OC)=O)c(N)s1)=O	Methyl 5-acetyl-2-amino-4-methylthiophene-3-carboxylate	0
17415474	970121	CID970121	O=C(c(s1)ccc1Cl)NNC(NCc1ccco1)=S	2-[(5-Chloro-2-thienyl)carbonyl]-N-(2-furylmethyl)hydrazinecarbothioamide	1
14740127	972602	CID972602	CC(C)(C)NC(Nc(cc1)ccc1Nc1ccccc1)=S	1-Tert-butyl-3-[4-(phenylamino)phenyl]thiourea	1
17432270	972645	CID972645	CC(c(cc1)ccc1NC(NNC(c1ccncc1)=O)=S)=O	N-(4-Acetylphenyl)-2-isonicotinoylhydrazinecarbothioamide	1
24822400	972844	CID972844	CC(Nc(cc1)cc2c1nc(NC(c1cccs1)=O)s2)=O	N-(6-Acetamidobenzo[d]thiazol-2-yl)thiophene-2-carboxamide	1
49645350	972853	CID972853	OC(c(ccc(Nc1nc(-c2cnccc2)cs1)c1)c1O)=O	2-Hydroxy-4-(4-pyridin-3-yl-thiazol-2-ylamino)-benzoic acid	1
4261778	972882	CID972882	O=S(CCSc1ncccc1)(c1nc(cccc2)c2s1)=O	2-(2-Pyridin-2-ylsulfanylethylsulfonyl)-1,3-benzothiazole	1
14736588	973124	CID973124	Oc(cc1)ccc1Nc1nc(-c2cc3ccccc3cc2)cs1	4-(4-(Naphthalen-2-yl)thiazol-2-ylamino)phenol	1
4262872	973693	CID973693	Cc1c(C(CC2)(CCC22OCCO2)C(C#N)=C(N)O2)c2n[nH]1	6''-Amino-3''-methyl-2''H-dispiro[1,3-dioxolane-2,1'-cyclohexane-4',4''-pyrano[2,3-c]pyrazole]-5''-carbonitrile	0
4260293	973720	CID973720	COC(Cc1c(C2(CCSCC2)C(C#N)=C(N)O2)c2n[nH]1)=O	Methyl (6-amino-5-cyano-2',3',5',6'-tetrahydro-2H-spiro[pyrano[2,3-c]pyrazole-4,4'-thiopyran]-3-yl)acetate	0
4265065	973740	CID973740	Cc1c(C(CC2)(CCC2c2ccccc2)C(C#N)=C(N)O2)c2n[nH]1	6'-Amino-3'-methyl-4-phenyl-2'H-spiro[cyclohexane-1,4'-pyrano[2,3-c]pyrazole]-5'-carbonitrile	0
4259674	973752	CID973752	CC(C)(C)C(c1c(N)nc(Nc2ccccc2)s1)=O	1-(4-Amino-2-anilino-1,3-thiazol-5-yl)-2,2-dimethylpropan-1-one	1
4259178	975463	CID975463	O=S(c1c2cccc1)(N=C2Nc1nc(CCCC2)c2s1)=O	N-(4,5,6,7-Tetrahydro-1,3-benzothiazol-2-yl)-1,2-benzothiazol-3-amine 1,1-dioxide	1
4264676	976314	CID976314	C/C=C(\C)/c1nnc(NC(c2ccco2)=O)s1	N-[5-(1-Methyl-1-propen-1-yl)-1,3,4-thiadiazol-2-yl]-2-furamide	0
4254756	976322	CID976322	COc(ccc(-c1nc(cccc2)c2s1)c1)c1O	5-(1,3-Benzothiazol-2-yl)-2-methoxyphenol	0
4257399	976329	CID976329	CSc1nc(-c2ccco2)nn1C(c1cccs1)=O	3-(2-Furyl)-5-(methylthio)-1-(2-thienylcarbonyl)-1H-1,2,4-triazole	0
17506103	976395	CID976395	OC(N(c1cccc(F)c1)N1)=C(C2=C(C=CC=C3)C3=NC2=O)C1=O	(4Z)-1-(3-Fluorophenyl)-4-(2-oxo-1H-indol-3-ylidene)pyrazolidine-3,5-dione	1
4258831	976690	CID976690	Cc(cc1)cc2c1n(CCN1CCOCC1)c1nc3ccccc3nc12	4-[2-(9-Methyl-6-indolo[3,2-b]quinoxalinyl)ethyl]morpholine	1
4258608	976706	CID976706	Cn1nnc2c1ccc(C(Nc1cnccc1)=O)c2	1-Methyl-N-(pyridin-3-yl)-1H-benzotriazole-5-carboxamide	0
14740353	978234	CID978234	CSc(cccc1)c1NC(Nc(cc1)cc(Cl)c1F)=O	N-(3-Chloro-4-fluorophenyl)-N'-[2-(methylthio)phenyl]urea	0
22403441	981609	CID981609	Nc(s1)nc(-c(cc2)ccc2Br)c1S(c1ccccc1)(=O)=O	4-(4-Bromophenyl)-5-(phenylsulfonyl)-1,3-thiazol-2-ylamine	0
24830656	986880	CID986880	CN(c(nc(c(C#N)c1-c2cccc(Br)c2)N)c1C(N1C)=O)C1=O	7-Amino-5-(3-bromophenyl)-1,3-dimethyl-2,4-dioxo-1,3-dihydropyridino[2,3-d]pyr imidine-6-carbonitrile	0
14743327	987463	CID987463	C=CCn1c2nc3ccccc3nc2c(S(c2ccccc2)(=O)=O)c1NC(c(o1)ccc1Br)=O	N-[3-(Benzenesulfonyl)-1-prop-2-enylpyrrolo[3,2-b]quinoxalin-2-yl]-5-bromofuran-2-carboxamide	1
17387446	990383	CID990383	CCOC(N(CC1)Cc2c1c(C(N1N=C(C)CSC1=N1)=O)c1s2)=O	Ethyl 6-methyl-9-oxo-4,17-dithia-2,7,8,14-tetrazatetracyclo[8.7.0.03,8.011,16]heptadeca-1(10),2,6,11(16)-tetraene-14-carboxylate	0
17386991	990758	CID990758	COC(C(C(C(OC)=O)=C1N(C=CC=C2)C2=C2)=CC1=C2c1ccccc1)=O	Dimethyl 4-phenylcyclopenta[c]quinolizine-1,2-dicarboxylate	0
14727870	991147	CID991147	Cc(c1c2CCC(C=Nc(cc3)ccc3OC)=C1Nc(cc1)ccc1OC)nn2-c1ncccc1	N-[5-[(4-Methoxyanilino)methylene]-3-methyl-1-(2-pyridinyl)-6,7-dihydro-1H-indazol-4-ylidene]-N-(4-methoxyphenyl)amine	1
24790799	991251	CID991251	CS(c(nc1)nc(C(Nc2cc3ccccc3cc2)=O)c1Cl)(=O)=O	5-Chloro-2-(methylsulfonyl)-N-2-naphthyl-4-pyrimidinecarboxamide	0
4258773	991858	CID991858	CC(C)(C1)NC(C)(C)CC1NS(c(cc1)c(C)c(C)c1OC)(=O)=O	4-Methoxy-2,3-dimethyl-N-(2,2,6,6-tetramethyl-4-piperidinyl)benzenesulfonamide	0
17385699	992522	CID992522	Cc(cc1)cc(C)c1S(N(C(c1ccncc1)=O)c(c1ccccc11)ccc1OC(c1ccncc1)=O)(=O)=O	4-[[(2,4-Dimethylphenyl)sulfonyl](isonicotinoyl)amino]-1-naphthyl isonicotinate	1
49732904	992586	CID992586	OC(CSc(cc(c1ccccc11)NS(c(cc2)ccc2Br)(=O)=O)c1O)=O	2-[4-[(4-Bromophenyl)sulfonylamino]-1-hydroxynaphthalen-2-yl]sulfanylacetic acid	0
24798198	992588	CID992588	CCc(cc1)ccc1S(Nc(c1ccccc11)cc(SCC(O)=O)c1O)(=O)=O	[(4-{[(4-Ethylphenyl)sulfonyl]amino}-1-hydroxy-2-naphthyl)thio]acetic acid	1
47194643	992589	CID992589	CCOc(cc1)ccc1S(Nc(c1ccccc11)cc(SCC(O)=O)c1O)(=O)=O	2-[4-[(4-Ethoxyphenyl)sulfonylamino]-1-hydroxynaphthalen-2-yl]sulfanylacetic acid	0
17387098	1001529	CID1001529	CCn1c(NC(c2ccc(COc(ccc(C)c3)c3[N+]([O-])=O)o2)=O)nc2c1cccc2	N-(1-Ethyl-2-benzimidazolyl)-5-[(4-methyl-2-nitrophenoxy)methyl]-2-furancarboxamide	1
14718751	1002248	CID1002248	CN(C)c1ncc(C(C(C(Cl)=C(C2=O)N3CCCC3)=O)=C2Cl)s1	2,5-Dichloro-3-[2-(dimethylamino)-1,3-thiazol-5-yl]-6-(1-pyrrolidinyl)benzo-1,4-quinone	1
14719251	1002249	CID1002249	CN(CC1)CCN1C(C(C(Cl)=C(c1cnc(N2CCCCC2)s1)C1=O)=O)=C1Cl	2,5-Dichloro-3-(4-methyl-1-piperazinyl)-6-[2-(1-piperidinyl)-1,3-thiazol-5-yl]benzo-1,4-quinone	1
22402664	1002529	CID1002529	CC(Nc1cccc(OC(COc(cc2)ccc2Br)=O)c1)=O	3-(Acetylamino)phenyl (4-bromophenoxy)acetate	0
22412022	1002791	CID1002791	Cc(sc(NC(/C=C/C(O)=O)=O)c1C(OC)=O)c1-c1cc(C)c(C)cc1	4-{[4-(3,4-Dimethylphenyl)-3-(methoxycarbonyl)-5-methyl-2-thienyl]amino}-4-oxo-2-butenoic acid	1
24797823	1002810	CID1002810	CCOC(c1c(NC(/C=C/C(O)=O)=O)sc(C)c1-c1cc(C)c(C)cc1)=O	4-{[4-(3,4-Dimethylphenyl)-3-(ethoxycarbonyl)-5-methyl-2-thienyl]amino}-4-oxo-2-butenoic acid	1
17513563	1005047	CID1005047	CN(CC1)Cc(c(-c2cccs2)c2C#N)c1nc2SCC(Nc(cc1)ccc1OC(F)(F)F)=O	2-[(3-Cyano-6-methyl-4-thien-2-yl-5,6,7,8-tetrahydro[1,6]naphthyridin-2-yl)sulfanyl]-N-[4-(trifluoromethoxy)phenyl]acetamide	1
26665638	1005171	CID1005171	CN(CC1)Cc(cc2C#N)c1nc2SCc1cccc(Br)c1	2-[(3-Bromobenzyl)sulfanyl]-6-methyl-5,6,7,8-tetrahydro[1,6]naphthyridine-3-carbonitrile	1
26666937	1006392	CID1006392	CCCn1nnc(NC(NC(c2ccc(-c(cc3)ccc3Br)o2)=O)=S)n1	5-(4-Bromophenyl)-N-[[(2-propyl-5-tetrazolyl)amino]-sulfanylidenemethyl]-2-furancarboxamide	1
17401333	1008368	CID1008368	COc(cc1)ccc1C(n1c(SC)nc2c1cc1OCCOc1c2)=O	(4-Methoxyphenyl)-(2-methylsulfanyl-6,7-dihydro-[1,4]dioxino[2,3-f]benzimidazol-3-yl)methanone	1
49723662	1012003	CID1012003	Cc1c(NS(c(cc2)ccc2NC(/C=C/c(cc2)cc(OC)c2OC)=O)(=O)=O)onc1C	3-(3,4-Dimethoxyphenyl)-N-(4-{[(3,4-dimethyl-5-isoxazolyl)amino]sulfonyl}phenyl)acrylamide	1
49669157	1014327	CID1014327	CC(N(c(cc1)cc(Br)c1OC(C)=O)S(c1cc2ccccc2cc1)(=O)=O)=O	4-[Acetyl(2-naphthylsulfonyl)amino]-2-bromophenyl acetate	0
4261740	1017694	CID1017694	Oc(cc(cc1)NC(c(cc(cc2)-n3cnnc3)c2Cl)=O)c1-c1nc(cccc2)c2o1	N-[4-(1,3-Benzoxazol-2-yl)-3-hydroxyphenyl]-2-chloro-5-(4H-1,2,4-triazol-4-yl)benzamide	0
26664202	1025943	CID1025943	OC(c(cccc1)c1NC(c1cc(NC(/C=C/c2ccco2)=O)ccc1)=O)=O	2-[3-((E)-3-Furan-2-yl-acryloylamino)-benzoylamino]-benzoic acid	0
17386357	1026516	CID1026516	Cc(cc1)c(C)cc1C(Nc(cc1)ccc1Oc(cc1)cc(C(O)=O)c1C(O)=O)=O	4-[4-[[(3,4-Dimethylphenyl)-oxomethyl]amino]phenoxy]phthalic acid	0
17433375	1028188	CID1028188	O=C(/C=C/c1cccs1)Nc1cccc(NC(/C=C/c2cccs2)=O)n1	(E)-3-Thiophen-2-yl-N-[6-[[(E)-3-thiophen-2-ylprop-2-enoyl]amino]pyridin-2-yl]prop-2-enamide	1
7976361	1028458	CID1028458	COc(cc1)ccc1-c(o1)nnc1SC(N1c(cccc2)c2Sc2c1cccc2)=O	S-[5-(4-Methoxyphenyl)-1,3,4-oxadiazol-2-yl] 10H-phenothiazine-10-carbothioate	1
22400438	1040619	CID1040619	CC(c1c(O)oc(-c2ccco2)n1)=NCc1cccc(Cl)c1	4-[1-[(3-Chlorophenyl)methylamino]ethylidene]-2-(2-furanyl)-5-oxazolone	1
17415460	1040864	CID1040864	COc(ccc(C(Nc(cc(C(F)(F)F)cc1)c1Cl)=O)c1)c1OC	N-[2-Chloro-5-(trifluoromethyl)phenyl]-3,4-dimethoxybenzamide	0
14732463	1046630	CID1046630	COc(ccc(C(c1c(C(F)(F)F)oc(C(c2c3cccc2)=O)c1C3=O)=O)c1)c1OC	3-(3,4-Dimethoxybenzoyl)-2-(trifluoromethyl)naphtho[2,3-b]furan-4,9-dione	1
14727410	1046832	CID1046832	O=C(c(cc1)ccc1Br)C(c1c(CC2)cccc1)=C2N1CCCC1	(4-Bromophenyl)[2-(1-pyrrolidinyl)-3,4-dihydro-1-naphthalenyl]methanone	1
14728198	1046833	CID1046833	O=C(c1cccc(Br)c1)C(c1c(CC2)cccc1)=C2N1CCCC1	(3-Bromophenyl)[2-(1-pyrrolidinyl)-3,4-dihydro-1-naphthalenyl]methanone	1
26660216	1049845	CID1049845	CC(N(C(C)=N1)c(cc2)ccc2Br)=C(c2ccccc2)C1=O	1-(4-Bromophenyl)-2,6-dimethyl-5-phenyl-4(1H)-pyrimidinone	0
17411606	1051573	CID1051573	CC(NN1c2cc(C)c(C)cc2)=C(C=Nc(cc2)ccc2S(Nc2nccnc2OC)(=O)=O)C1=O	4-[[1-(3,4-Dimethylphenyl)-3-methyl-5-oxo-4-pyrazolylidene]methylamino]-N-(3-methoxy-2-pyrazinyl)benzenesulfonamide	1
17509055	1072148	CID1072148	CC(C(C(c1c2cccc1)=O)=C(c(cc1)ccc1Br)C2=O)=O	2-Acetyl-3-(4-bromo-phenyl)-[1,4]naphthoquinone	1
49643035	1072987	CID1072987	COc(cc1)ccc1C(Nc1cccc(NC(c2cccs2)=O)c1)=O	N-(3-{[(4-Methoxyphenyl)carbonyl]amino}phenyl)thiophene-2-carboxamide	1
14722581	1075639	CID1075639	CC(Nc(cc1)ccc1S(N(CC1)CCN1c1ncccc1)(=O)=O)=O	N-(4-((4-(2-Pyridyl)piperazinyl)sulfonyl)phenyl)ethanamide	0
7969155	1076051	CID1076051	CC(C)(C)C(Nc(cccc1)c1C(Nc1nc(cccc2)c2n1C)=O)=O	2-(2,2-Dimethylpropanoylamino)-N-(1-methylbenzimidazol-2-yl)benzamide	1
4260814	1078336	CID1078336	O=S(c(cc1)ccc1Nc1ncnc2ccccc12)(Nc1ncccn1)=O	N-2-Pyrimidinyl-4-(4-quinazolinylamino)benzenesulfonamide	1
17508436	1079122	CID1079122	Cc(ccc(C(Oc(cc1)ccc1[N+]([O-])=O)=O)c1)c1S(N1CCCCCC1)(=O)=O	3-(Azepane-1-sulfonyl)-4-methyl-benzoic acid 4-nitro-phenyl ester	1
14722273	1083055	CID1083055	Cc1cccc(-c2nc(CCCC3)c3c(SCC(N)=O)n2)c1	2-(2-m-Tolyl-5,6,7,8-tetrahydro-quinazolin-4-ylsulfanyl)-acetamide	0
24808122	1084411	CID1084411	O=C(c1ccc(-c(cc2)ccc2Cl)o1)Nc1nccs1	5-(4-Chlorophenyl)-N-(1,3-thiazol-2-yl)furan-2-carboxamide	1
14726011	1084664	CID1084664	Nc(cc1)ccc1C(Nc(cc1)cc2c1nc(-c1cnccc1)[nH]2)=O	4-Amino-N-(2-pyridin-3-yl-1H-benzoimidazol-5-yl)-benzamide	0
14722073	1084688	CID1084688	c1ccc(cc2nc(-c3ncccc3)[nH]c2c2)c2c1	2-Pyridin-2-yl-1H-naphtho[2,3-d]imidazole	1
24784241	1090479	CID1090479	N#CC(C#N)=Cc1cccn1-c(cc1)ccc1C(O)=O	4-[2-(2,2-Dicyanoethenyl)pyrrol-1-yl]benzoic acid	0
17410558	1090779	CID1090779	c1ccc2c(Nc3nnc(-c4ccncc4)s3)cccc2c1	N-(1-Naphthalenyl)-5-pyridin-4-yl-1,3,4-thiadiazol-2-amine	1
14723830	1094050	CID1094050	COc(cc1)ccc1-c(cc(C(F)F)n1nc2)nc1c2C(N1CCCCC1)=O	[7-(Difluoromethyl)-5-(4-methoxyphenyl)-3-pyrazolo[1,5-a]pyrimidinyl]-(1-piperidinyl)methanone	1
24789625	1094928	CID1094928	CCOc(cc1)c(C)cc1S(NCc1cnccc1)(=O)=O	4-Ethoxy-3-methyl-N-(pyridin-3-ylmethyl)benzenesulfonamide	1
24804647	1095027	CID1095027	Nc(c1nonc11)ccc1N1CCOCC1	7-(Morpholin-4-yl)-2,1,3-benzoxadiazol-4-amine	0
24804646	1095028	CID1095028	Nc(c1nonc11)ccc1N1CCCCC1	7-Piperidin-1-yl-2,1,3-benzoxadiazol-4-amine	0
17505756	1095920	CID1095920	N#CC(C(NC1(CCCCC1)N1c(cc2)ccc2Cl)=O)=C1S	1-(4-Chlorophenyl)-4-oxo-2-sulfanyl-1,5-diazaspiro[5.5]undec-2-ene-3-carbonitrile	1
24822563	1097040	CID1097040	OC(c1cccc(N(C(c(cc2)c(c3ccc4C(N5c6cc(C(O)=O)ccc6)=O)c4c2C5=O)=O)C3=O)c1)=O	3,3'-(1,3,6,8-Tetraoxo-1,3,6,8-tetrahydrobenzo[lmn]-3,8-phenanthroline-2,7-diyl)dibenzoic acid	0
49665412	1097059	CID1097059	Cc(cc1)cc(C(O)=O)c1NC(c1cccc(C(Nc(ccc(C)c2)c2C(O)=O)=O)c1)=O	2-[[3-[(2-Carboxy-4-methylphenyl)carbamoyl]benzoyl]amino]-5-methylbenzoic acid	0
49642657	1098514	CID1098514	CC(N(c(c1ccccc11)cc(Br)c1OC(C)=O)S(c1ccccc1)(=O)=O)=O	Acetic acid 4-(acetyl-benzenesulfonyl-amino)-2-bromo-naphthalen-1-yl ester	1
14740807	1100894	CID1100894	CC1(C)c(cccc2)c2N(C)[C@@]11Oc(ccc(c2c3)ccc3OC)c2N=C1	(3S)-9-Methoxy-1'',3'',3''-trimethyl-spiro[benzo[f][1,4]benzoxazine-3,2''-indole]	0
17507797	1101607	CID1101607	Clc(cc1)ccc1-c1ccc(C=Nc(cc2)ccc2N2CCOCC2)o1	[5-(4-Chloro-phenyl)-furan-2-ylmethylene]-(4-morpholin-4-yl-phenyl)-amine	1
24822575	1102900	CID1102900	Oc1cccc(N(C(c(cc2)c(c3ccc4C(N5c6cc(O)ccc6)=O)c4c2C5=O)=O)C3=O)c1	2,7-Bis-(3-hydroxy-phenyl)-benzo[lmn][3,8]phenanthroline-1,3,6,8-tetraone	1
24783304	1102906	CID1102906	OC(c(cc1)ccc1N(C(c1c2c3ccc(C(O)=O)c2ccc1)=O)C3=O)=O	2-(4-Carboxyphenyl)-1,3-dioxobenzo[de]isoquinoline-6-carboxylic acid	0
49644908	1105087	CID1105087	CN(CCO)c(c1cccc(C(N2c(cc3)ccc3OC)=O)c11)ccc1C2=O	6-[(2-Hydroxy-ethyl)-methyl-amino]-2-(4-methoxy-phenyl)-benzo[de]isoquinoline-1,3-dione	0
49644377	1105742	CID1105742	CC(Nc(cc1)ccc1S(N(CC(Nc(cccc1)c1OC)=O)c(cc1)ccc1OC)(=O)=O)=O	2-[(4-Acetylamino-benzenesulfonyl)-(4-methoxy-phenyl)-amino]-N-(2-methoxy-phenyl)-acetamide	1
49730127	1107837	CID1107837	Cc1ccc(CNC(c(cc2)ccc2N(C)S(c2ccccc2)(=O)=O)=O)cc1	4-(Benzenesulfonyl-methyl-amino)-N-(4-methyl-benzyl)-benzamide	0
24822564	1112418	CID1112418	CCS(c(cc1)cc(NC(/C=C/c(cc2)ccc2Cl)=O)c1O)(=O)=O	(2E)-3-(4-Chlorophenyl)-N-[5-(ethylsulfonyl)-2-hydroxyphenyl]prop-2-enamide	0
17505215	1115271	CID1115271	NC(CC1=O)=NN1c1cc(C(O)=O)ccc1	3-(3-Amino-5-oxo-4,5-dihydro-1H-pyrazol-1-yl)benzoic acid	0
17509001	1117869	CID1117869	Cc(n1Cc2ccccc2)nc([N+]([O-])=O)c1Sc1nc(cccc2)c2[nH]1	2-(3-Benzyl-2-methyl-5-nitro-3H-imidazol-4-ylsulfanyl)-1H-benzoimidazole	1
17508981	1119768	CID1119768	Cc(n(-c1cc(C)c(C)cc1)nc1C)c1NC(CCl)=O	2-Chloro-N-[1-(3,4-dimethyl-phenyl)-3,5-dimethyl-1H-pyrazol-4-yl]-acetamide	1
4260130	1121645	CID1121645	CCC(c(c(OC(c1ccco1)=O)cc(C)c1)c1O1)=CC1=O	4-Ethyl-7-methyl-2-oxo-2H-chromen-5-yl 2-furoate	0
17508616	1124686	CID1124686	Cc(c(CN(C(CCl)=O)c(cc1)ccc1Cl)c1Cl)nn1-c1ccccc1	2-Chloro-N-(5-chloro-3-methyl-1-phenyl-1H-pyrazol-4-ylmethyl)-N-(4-chloro-phenyl)-acetamide	1
24801625	1127418	CID1127418	CC(C)(C)Nc1nc(Cl)nc(N(CN(C(c2c3cccc2)=O)S3(=O)=O)C#N)n1	[4-(Tert-butylamino)-6-chloro-1,3,5-triazin-2-yl][(1,1-dioxido-3-oxo-1,2-benzothiazol-2(3H)-yl)methyl]cyanamide	0
14720982	1130551	CID1130551	CCOC(CSC(N1C2CCCCC2)=Nc(sc2c3CCN(C)C2)c3C1=O)=O	(3-Cyclohexyl-7-methyl-4-oxo-3,4,5,6,7,8-hexahydro-9-thia-1,3,7-triaza-fluoren-2-ylsulfanyl)-acetic acid ethyl ester	1
14727149	1131428	CID1131428	CC(/C(/c1c(C)c(C#N)c(N)nc11)=C/c2ccc(C)cc2)=C1C#N	(5Z)-2-Amino-4,6-dimethyl-5-(4-methylbenzylidene)-5H-cyclopenta[b]pyridine-3,7-dicarbonitrile	1
14722483	1133592	CID1133592	OC(CCS(c1nc(-c2cccs2)cc(C(F)(F)F)n1)(=O)=O)=O	3-(4-Thiophen-2-yl-6-trifluoromethyl-pyrimidine-2-sulfonyl)-propionic acid	0
14725628	1139580	CID1139580	Cc(cccc1)c1-c(o1)nnc1SCC(N(Cc(cc1)ccc1OC)c(cc1)ccc1F)=O	N-(4-Fluoro-phenyl)-N-(4-methoxy-benzyl)-2-(5-o-tolyl-[1,3,4]oxadiazol-2-ylsulfanyl)-acetamide	1
26671460	1146447	CID1146447	O=C(CCCC1)/C1=C/Nc(cc1)ccc1S(Nc1nc2ccccc2nc1)(=O)=O	4-{[(E)-(2-Oxocyclohexylidene)methyl]amino}-N-[(2E)-quinoxalin-2(1H)-ylidene]benzenesulfonamide	1
24800931	1147317	CID1147317	O=C(c1cnccc1)Nc(cc1)ccc1NS(c1ccccc1)(=O)=O	N-[4-(Benzenesulfonamido)phenyl]pyridine-3-carboxamide	0
4254448	1151859	CID1151859	CCOC(CS(c1nc(-c2ccccc2)cc(C(F)(F)F)n1)(=O)=O)=O	Ethyl {[4-phenyl-6-(trifluoromethyl)-2-pyrimidinyl]sulfonyl}acetate	0
7977943	1160940	CID1160940	O=C(N1c(cccc2)c2Sc2c1cccc2)Sc1nnc(-c2ccccc2)o1	Phenothiazine-10-carbothioic acid S-(5-phenyl-[1,3,4]oxadiazol-2-yl) ester	1
7977371	1166837	CID1166837	O=C(CSc1nc2ccccc2nc1SCC(N1CCOCC1)=O)N1CCOCC1	2,3-Bis[(2-morpholin-4-yl-2-oxoethyl)thio]quinoxaline	0
24779059	1171949	CID1171949	Cc(c(SCC(N(CC1)CCN1C(c1ccco1)=O)=O)nc1c2)cc1cc(OC)c2OC	2-(6,7-Dimethoxy-3-methyl-quinolin-2-ylsulfanyl)-1-[4-(furan-2-carbonyl)-piperazin-1-yl]-ethanone	0
24836082	1177253	CID1177253	OC(c1c(NC(/C=C/c2cccs2)=O)scc1-c1ccccc1)=O	(E)-4-Phenyl-2-(3-(thiophen-2-yl)acrylamido)thiophene-3-carboxylic acid	0
17515707	1179668	CID1179668	CCOC(C(CC1)CCN1C(c1c(C)oc(C(c2c3cccc2)=O)c1C3=O)=O)=O	1-(4,9-Diketo-2-methyl-benzo[f]benzofuran-3-carbonyl)isonipecotic acid ethyl ester	1
7975956	1180676	CID1180676	CN(CC1)CCN1C(C(N(C1=O)c(cc2)cc(Cl)c2Cl)=O)=C1Cl	3-Chloro-1-(3,4-dichlorophenyl)-4-(4-methylpiperazin-1-yl)pyrrole-2,5-dione	1
4241530	1180684	CID1180684	CC(N(C)N(C1=O)c2ccccc2)=C1N=Cc1ccc(-c2c(C)cccc2)o1	1,5-Dimethyl-4-({(1E)-[5-(2-methylphenyl)-2-furyl]methylene}amino)-2-phenyl-1,2-dihydro-3H-pyrazol-3-one	1
17415936	1181202	CID1181202	Cc1cc(OC2=COc(cc(cc3)OC(c4cccs4)=O)c3C2=O)cc(C)c1	2-Thiophenecarboxylic acid [3-(3,5-dimethylphenoxy)-4-oxo-1-benzopyran-7-yl] ester	1
24795998	1181212	CID1181212	CC(OC1=C(c(cc2)ccc2OC)Oc(cccc2)c2C1=O)=O	2-(4-Methoxyphenyl)-4-oxochromen-3-yl acetate	1
49669723	1184598	CID1184598	CC(C)(C)c(cc1)ccc1OC1=COc(cc(cc2)OCC(O)=O)c2C1=O	{[3-(4-Tert-butylphenoxy)-4-oxo-4H-chromen-7-yl]oxy}acetic acid	0
24787621	1188105	CID1188105	CC(C)(C)c1cc(S(Nc(cc2)ccc2C(O)=O)(=O)=O)c(C)c(C)c1	4-(5-Tert-butyl-2,3-dimethylbenzenesulfonamido)benzoic acid	0
14740670	1189526	CID1189526	[O-][N+](c(cc(C(F)(F)F)cc1)c1S(CC(Oc1ccccc1)=O)=O)=O	Phenyl {[2-nitro-4-(trifluoromethyl)phenyl]sulfinyl}acetate	1
17416343	1190049	CID1190049	COc(ccc(/C=C/C(Nc1c(C(F)(F)F)cccc1)=O)c1)c1OC	(2E)-3-(3,4-Dimethoxyphenyl)-N-[2-(trifluoromethyl)phenyl]prop-2-enamide	0
17414498	1190985	CID1190985	Cc1cc(/C=C(\C(NN2c3ccccc3)=O)/C2=O)c(C)n1-c1c(C)cccc1C	4-{[1-(2,6-Dimethylphenyl)-2,5-dimethyl-1H-pyrrol-3-yl]methylene}-1-phenyl-3,5-pyrazolidinedione	1
24787291	1191742	CID1191742	OC(CSc1c(c(-c(cc2)ccc2Br)cs2)c2ncn1)=O	{[5-(4-Bromophenyl)thieno[2,3-d]pyrimidin-4-yl]thio}acetic acid	0
14738507	1192535	CID1192535	CCOC(c(cc1)ccc1Nc1nc(C(OCC)=O)nc2ccccc12)=O	4-(4-Ethoxycarbonylanilino)-2-quinazolinecarboxylic acid ethyl ester	1
17401932	1192536	CID1192536	CCOC(c1nc2ccccc2c(Nc(cc2)ccc2C(OC)=O)n1)=O	Ethyl 4-{[4-(methoxycarbonyl)phenyl]amino}quinazoline-2-carboxylate	0
26658146	1192770	CID1192770	CCOC(c1c(C)oc(c2ccccc22)c1c1c2OCN(CCCC(O)=O)C1)=O	4-[5-(Ethoxycarbonyl)-6-methyl-2H-furo[3',2':3,4]naphtho[2,1-e][1,3]oxazin-3(4H)-yl]butanoic acid	1
17505415	1201888	CID1201888	Cc1cccc(CSc2nc(CCN(C)C3)c3c(-c3cccs3)c2C#N)c1	6-Methyl-2-[(3-methylbenzyl)sulfanyl]-4-(2-thienyl)-5,6,7,8-tetrahydro[1,6]naphthyridine-3-carbonitrile	1
17406986	1201889	CID1201889	CN(CC1)Cc(c(-c2cccs2)c2C#N)c1nc2SCc(cc1)ccc1Cl	2-[(4-Chlorobenzyl)sulfanyl]-6-methyl-4-(2-thienyl)-5,6,7,8-tetrahydro[1,6]naphthyridine-3-carbonitrile	0
22414530	1202215	CID1202215	O=C1NNC(c(cc2)ccc2F)=C1	5-(4-Fluorophenyl)-1,2-dihydropyrazol-3-one	0
14727714	1204108	CID1204108	Cc1nc(NS(c(cc2)ccc2N/C=C(\CCC2)/C2=O)(=O)=O)nc(C)c1	N-(4,6-Dimethyl-2-pyrimidinyl)-4-{[(2-oxocyclopentylidene)methyl]amino}benzenesulfonamide	0
24787975	1204403	CID1204403	[O-][N+](c(cc1)ccc1Oc1ccc(C=C(C(NC(N2)=O)=O)C2=O)cc1)=O	5-(4-{4-Nitrophenoxy}benzylidene)-2,4,6(1H,3H,5H)-pyrimidinetrione	1
17410859	1205038	CID1205038	NC(S/C1=C/c2cccs2)=NC1=O	2-Imino-5-thiophen-2-ylmethylene-thiazolidin-4-one	0
17416204	1205039	CID1205039	NC(S/C1=C\c2cccs2)=NC1=O	(5Z)-2-Imino-5-(thiophen-2-ylmethylidene)-1,3-thiazolidin-4-one	0
14727433	1205600	CID1205600	O=C(c1nn2c(C(F)(F)F)cc(-c3cccs3)nc2n1)NCCc1ccccc1	N-(2-Phenylethyl)-5-thiophen-2-yl-7-(trifluoromethyl)-[1,2,4]triazolo[1,5-a]pyrimidine-2-carboxamide	0
24813427	1205868	CID1205868	O=C(/C(/S1)=C/c(cccc2)c2OCc2ccccc2)NC1=O	5-{[2-(Phenylmethoxy)phenyl]methylene}-1,3-thiazolidine-2,4-dione	1
24780454	1206896	CID1206896	Cc1cc(/C=C(/C(N2)=O)\SC2=S)c(C)[nH]1	5-[(2,5-Dimethyl-1H-pyrrol-3-yl)methylene]-2-thioxo-1,3-thiazolidin-4-one	0
14741900	1207780	CID1207780	CCOC(c1c(C)sc2c1N(C(CCl)=O)c(cc(cc1)Cl)c1S2)=O	Ethyl 6-chloro-4-(2-chloroacetyl)-2-methylthieno[2,3-b][1,4]benzothiazine-3-carboxylate	1
14737427	1207959	CID1207959	O=C(c1c(C(F)(F)F)oc(C(c2c3cccc2)=O)c1C3=O)c1ccccc1	3-Benzoyl-2-(trifluoromethyl)naphtho[2,3-b]furan-4,9-dione	0
26659838	1208078	CID1208078	CC(n1c(cccc2)c2c(N(C(CCl)=O)c(cccc2)c2OC)c1)=O	N-(1-Acetylindol-3-yl)-2-chloro-N-(2-methoxyphenyl)acetamide	1
17386189	1210226	CID1210226	Cc1cccc(C(c2c(-c3ccccc3)c3ccccc3nc2)=O)c1	(3-Methylphenyl)(4-phenyl-3-quinolinyl)methanone	0
17387652	1210769	CID1210769	COC(COc(ccc(/C=C(\C(N1CC(N2CCCC2)=O)=O)/SC1=O)c1)c1Br)=O	Methyl [2-bromo-4-({2,4-dioxo-3-[2-oxo-2-(1-pyrrolidinyl)ethyl]-1,3-thiazolidin-5-ylidene}methyl)phenoxy]acetate	1
17386308	1211230	CID1211230	CC1(C)c(cccc2)c2N(C)/C1=C\C=Nc1c(C)cccc1	N-(2-Methylphenyl)-N-[2-(1,3,3-trimethyl-1,3-dihydro-2H-indol-2-ylidene)ethylidene]amine	0
17406893	1214495	CID1214495	CC(C)Cn(c(C(C)C)n1)c(S(c(cc2)ccc2F)(=O)=O)c1[N+]([O-])=O	5-(4-Fluorophenyl)sulfonyl-1-(2-methylpropyl)-4-nitro-2-propan-2-ylimidazole	1
49827119	1216489	CID1216489	O=C(c(o1)ccc1Br)Oc1cc(NC(c2ccccc2)=O)ccc1	5-Bromo-2-furancarboxylic acid (3-benzamidophenyl) ester	1
22404000	1217554	CID1217554	O=C(c(cccc1)c1OC(c(cccc1)c1Br)=O)Nc1ccccc1	2-(Anilinocarbonyl)phenyl 2-bromobenzoate	1
17386225	1221201	CID1221201	COc(cc1)ccc1-c1nc2ccccc2c(C(n2c(cccc3)c3nc2)=O)c1	1-Benzimidazolyl-[2-(4-methoxyphenyl)-4-quinolinyl]methanone	0
17415379	1221629	CID1221629	COc1cccc(-c2nc3ccccc3c(C(Nc3nc(cccc4)c4s3)=O)c2)c1	N-(1,3-Benzothiazol-2-yl)-2-(3-methoxyphenyl)-4-quinolinecarboxamide	1
24788126	1221665	CID1221665	CN(C)C(N=Nc([nH]c1c2cccc1)c2O)=S	1H-Indole-2,3-dione 2-(N,N-dimethylthiosemicarbazone)	0
14727537	1224017	CID1224017	CCOC(COC1=C(c(cc2)ccc2OC)Oc(cccc2)c2C1=O)=O	Ethyl 2-{[2-(4-methoxyphenyl)-4-oxo-4H-chromen-3-yl]oxy}acetate	1
17504609	1224205	CID1224205	Cc1c(NS(c(cc2)ccc2N/C=C/C(c2ccc(C)cc2)=O)(=O)=O)onc1C	N-(3,4-Dimethyl-5-isoxazolyl)-4-{[3-(4-methylphenyl)-3-oxo-1-propen-1-yl]amino}benzenesulfonamide	1
7977423	1224211	CID1224211	NS(c(cc1)ccc1NC=C(C(OC1(CCCCC1)O1)=O)C1=O)(=O)=O	4-(((2,4-Dioxo-1,5-dioxaspiro[5.5]undecan-3-ylidene)methyl)amino)benzenesulfonamide	0
24783623	1226497	CID1226497	CN(CC1)CCN1C(NC(c(cc1)ccc1Cl)=O)=S	4-Chloro-N-[(4-methyl-1-piperazinyl)carbothioyl]benzamide	0
17416319	1226813	CID1226813	CN(c1ccccc1)S(c(cc1)ccc1NC(Nc1ccccc1)=S)(=O)=O	4-[(Anilinocarbonothioyl)amino]-N-methyl-N-phenylbenzenesulfonamide	1
17387126	1232218	CID1232218	O=C(CN(C(C(S1)=Cc2cccs2)=O)C1=O)N1CCOCC1	3-[2-(4-Morpholinyl)-2-oxoethyl]-5-(2-thienylmethylene)-1,3-thiazolidine-2,4-dione	0
24797153	1234390	CID1234390	Cc(cc1)ccc1C(N=C1SC(C#N)=C(N)N1C1=O)=C1C#N	3-Amino-7-(4-methylphenyl)-5-oxo-[1,3]thiazolo[3,2-a]pyrimidine-2,6-dicarbonitrile	0
14728314	1235812	CID1235812	Cc(cc1)ccc1-c1csc(NC(CSC2=NCCS2)=O)n1	2-(4,5-Dihydro-1,3-thiazol-2-ylsulfanyl)-N-[4-(4-methylphenyl)-1,3-thiazol-2-yl]acetamide	1
17386305	1236046	CID1236046	Cc1c(/C=C(\C(N2)=O)/SC2=S)c(C)nn1C	(5E)-2-Sulfanylidene-5-[(1,3,5-trimethylpyrazol-4-yl)methylidene]-1,3-thiazolidin-4-one	0
22400395	1237580	CID1237580	CCn1nc(C)c(/C=C(\C(N2)=O)/SC2=S)c1	5-[(1-Ethyl-3-methyl-1H-pyrazol-4-yl)methylene]-2-thioxo-1,3-thiazolidin-4-one	1
7976613	1239154	CID1239154	CC(c(cc1)cc(F)c1N(CC1)CCN1C(c(cc1)ccc1Br)=O)=O	1-[4-[4-(4-Bromobenzoyl)piperazin-1-yl]-3-fluorophenyl]ethanone	1
7968801	1241181	CID1241181	Cc(nc1N2CCN(C)CC2)nc(N2c3ccccc3)c1SC2=S	3H-Thiazolo[4,5-d]pyrimidine-2-thione, 5-methyl-7-(4-methylpiperazin-1-yl)-3-phenyl-	0
14739195	1241961	CID1241961	COc1cc(-c(o2)nnc2Sc(ccc(C=O)c2)c2[N+]([O-])=O)cc(OC)c1	4-[[5-(3,5-Dimethoxyphenyl)-1,3,4-oxadiazol-2-yl]sulfanyl]-3-nitrobenzaldehyde	1
4257776	1242771	CID1242771	CN(C)C(COc(cc1)cc(O2)c1C=C(c1ccccc1)C2=O)=O	N,N-Dimethyl-2-[(2-oxo-3-phenyl-2H-chromen-7-yl)oxy]acetamide	0
14739850	1244048	CID1244048	CCOC(Cc1csc(NC(c2cc(CCCC3)c3s2)=O)n1)=O	Ethyl {2-[(4,5,6,7-tetrahydro-1-benzothien-2-ylcarbonyl)amino]-1,3-thiazol-4-yl}acetate	1
4258426	1245914	CID1245914	O=C(c(s1)ccc1Br)N1CCN(Cc(cc2)cc3c2OCO3)CC1	1-(1,3-Benzodioxol-5-ylmethyl)-4-[(5-bromo-2-thienyl)carbonyl]piperazine	1
4256641	1246159	CID1246159	Cc1cc(C(Nc2nnc(-c(cc3)ccc3OC)s2)=O)no1	N-[5-(4-Methoxyphenyl)-1,3,4-thiadiazol-2-yl]-5-methyl-3-isoxazolecarboxamide	1
4257014	1246643	CID1246643	Cc1c(C(N(C)C)=O)sc(NC(c(s2)ccc2Br)=O)n1	2-{[(5-Bromo-2-thienyl)carbonyl]amino}-N,N,4-trimethyl-1,3-thiazole-5-carboxamide	0
312406644	1246867	CID1246867	CCOc1cc(C(n2ncc(C)c2)=O)cc(OCC)c1OCC	(4-Methyl-1H-pyrazol-1-yl)(3,4,5-triethoxyphenyl)methanone	1
4264850	1247114	CID1247114	COc(cc1)cc2c1nc(NC(c(s1)ccc1Br)=O)s2	5-Bromo-N-(6-methoxy-1,3-benzothiazol-2-yl)thiophene-2-carboxamide	1
4255222	1247272	CID1247272	Cc1c(C(Nc2nnc(-c3ccncc3)s2)=O)c(-c2ccccc2)no1	5-Methyl-3-phenyl-N-[5-(4-pyridinyl)-1,3,4-thiadiazol-2-yl]-4-isoxazolecarboxamide	1
4256838	1247681	CID1247681	CC(c(cc1)ccc1N(CC1)CCN1C(C1CCC1)=O)=O	1-Acetyl-4-[4-(cyclobutylcarbonyl)piperazinyl]benzene	0
4260534	1248524	CID1248524	COc1cccc(-c2nc3nc(N)nn3c(C(F)(F)F)c2)c1	5-(3-Methoxyphenyl)-7-(trifluoromethyl)[1,2,4]triazolo[1,5-a]pyrimidin-2-amine	0
14729860	1249798	CID1249798	Cc1cc(OC(C=C2C)=O)c2c(OC(c2ccco2)=O)c1	4,7-Dimethyl-2-oxo-2H-chromen-5-yl 2-furoate	0
4262672	1252412	CID1252412	Cc1cc(/C=C(\c2cccc(F)c2)/C#N)c(C)n1-c1cnccc1	3-[2,5-Dimethyl-1-(3-pyridinyl)-1H-pyrrol-3-yl]-2-(3-fluorophenyl)acrylonitrile	1
17412076	1257789	CID1257789	Cc(n(C(Cn(cc1)nc1[N+]([O-])=O)=O)nc1C)c1Br	4-Bromo-3,5-dimethyl-1-[(3-nitro-1H-pyrazol-1-yl)acetyl]-1H-pyrazole	0
4256752	1258926	CID1258926	O=C(c1nn2c(C(F)(F)F)cc(C3CC3)nc2c1)Nc1cnccc1	5-Cyclopropyl-N-3-pyridinyl-7-(trifluoromethyl)pyrazolo[1,5-a]pyrimidine-2-carboxamide	0
14740096	1259115	CID1259115	COc(cccc1)c1-c1cc(C(F)(F)F)nc(S(CCCC(O)=O)(=O)=O)n1	4-{[4-(2-Methoxyphenyl)-6-(trifluoromethyl)pyrimidin-2-yl]sulfonyl}butanoic acid	1
4255846	1259261	CID1259261	OC(CCC(N(CC1)CCN1c(cc1)ccc1C(c(cc1)ccc1F)=O)=O)=O	4-{4-[4-(4-Fluorobenzoyl)phenyl]-1-piperazinyl}-4-oxobutanoic acid	0
4264384	1259370	CID1259370	COc(cccc1)c1-c1cc(C(F)(F)F)nc(S(CCCC(N2CCOCC2)=O)(=O)=O)n1	4-(4-{[4-(2-Methoxyphenyl)-6-(trifluoromethyl)-2-pyrimidinyl]sulfonyl}butanoyl)morpholine	1
49736923	1259963	CID1259963	O=C(CSc1nnc(Cc2ccccc2)o1)Nc1cc(F)ccc1	2-[(5-Benzyl-1,3,4-oxadiazol-2-yl)sulfanyl]-N-(3-fluorophenyl)acetamide	1
4263835	1260077	CID1260077	CCOc1cccc(C(NN2)=CC2=O)c1	3-(3-Ethoxyphenyl)-1H-pyrazol-5-ol	0
4254653	1261934	CID1261934	CS(N(CC1)CCN1C(c1cc(-c2cccs2)nc2ccccc12)=O)(=O)=O	4-{[4-(Methylsulfonyl)-1-piperazinyl]carbonyl}-2-(2-thienyl)quinoline	0
14742165	1262928	CID1262928	CN(c(cccc1C(c2c3cccc2)=O)c1C3=C1NCCc2ccccc2)C1=O	3-Methyl-1-[(2-phenylethyl)amino]-3H-naphtho[1,2,3-de]quinoline-2,7-dione	1
47196407	1265303	CID1265303	CC(COc(cc1)cc(O2)c1C=C(c1ccccc1)C2=O)=O	7-(2-Oxopropoxy)-3-phenylchromen-2-one	1
7967682	1265763	CID1265763	CCN(CC1)CCN1c1ncnc(N2c3ccccc3)c1SC2=S	3H-Thiazolo[4,5-d]pyrimidine-2-thione, 7-(4-ethylpiperazin-1-yl)-3-phenyl-	0
7966981	1266519	CID1266519	Cc(nc1SCC(Nc2cccc3cccnc23)=O)cc(COC)c1C#N	2-{[3-Cyano-4-(methoxymethyl)-6-methylpyridin-2-yl]sulfanyl}-N-(quinolin-8-yl)acetamide	0
4251114	1266902	CID1266902	C(CCC1)CCN1c1nc(-n2cncc2)nc(-c2ccccc2)n1	1-[4-(1H-Imidazol-1-yl)-6-phenyl-1,3,5-triazin-2-yl]azepane	1
17412354	1271399	CID1271399	CCOc1cc(/C=C(\C(Nc(cc2)ccc2O)=O)/C#N)cc(Br)c1O	3-(3-Bromo-5-ethoxy-4-hydroxyphenyl)-2-cyano-N-(4-hydroxyphenyl)acrylamide	0
4249638	1279932	CID1279932	CC(NN1c(cc2)ccc2O)=CC1=O	2-(4-Hydroxyphenyl)-5-methyl-1H-pyrazol-3-one	1
14731794	1282354	CID1282354	COc(cc1)cc(OC)c1Nc1nc(N2CCCCC2)nc2ccccc12	N-(2,4-Dimethoxyphenyl)-2-piperidin-1-ylquinazolin-4-amine	1
14734905	1287305	CID1287305	CC(C)(C)c1cc(S(Nc(cc2)cc(C(O)=O)c2O)(=O)=O)c(C)c(C)c1	5-[(5-Tert-butyl-2,3-dimethylphenyl)sulfonylamino]-2-hydroxybenzoic acid	0
17414734	1291284	CID1291284	CCOc(cc(/C=C(/C(C)=NN1c(cc2)ccc2C(N)=O)\C1=O)cc1)c1OC(c1cccs1)=O	4-({1-[4-(Aminocarbonyl)phenyl]-3-methyl-5-oxo-1,5-dihydro-4H-pyrazol-4-ylidene}methyl)-2-ethoxyphenyl 2-thiophenecarboxylate	1
17506603	1292294	CID1292294	CC(C)(C)c(cc1)ccc1-c1c(C)sc(NC(/C=C/C(O)=O)=O)c1C(N)=O	4-{[3-(Aminocarbonyl)-4-(4-tert-butylphenyl)-5-methyl-2-thienyl]amino}-4-oxo-2-butenoic acid	1
4257420	1294862	CID1294862	O=C(CCC1)C2=C1NC(Nc1nc(cccc3)c3o1)=NC21CCCCC1	2'-(1,3-Benzoxazol-2-ylamino)-7',8'-dihydro-1'H-spiro[cyclohexane-1,4'-quinazolin]-5'(6'H)-one	1
17415732	1295978	CID1295978	CC(c(cc1)ccc1N(CC1)CCN1C(Nc1cc(F)ccc1)=S)=O	4-(4-Acetylphenyl)-N-(3-fluorophenyl)piperazine-1-carbothioamide	0
24791997	1298924	CID1298924	OC(c1cccc(-c2ccc(/C=C3/N=C(c4cccs4)OC3=O)o2)c1)=O	3-(5-{[5-Oxo-2-(2-thienyl)-1,3-oxazol-4(5H)-ylidene]methyl}-2-furyl)benzoic acid	0
17432825	1298953	CID1298953	[O-][N+](c1cccc(-c2ccc(C(Nc3ncc(Cc4cc(C(F)(F)F)ccc4)s3)=O)o2)c1)=O	5-(3-Nitrophenyl)-N-{5-[3-(trifluoromethyl)benzyl]-1,3-thiazol-2-yl}-2-furamide	1
14736141	1299052	CID1299052	O=C(NC1CC1)Nc1ccc2nc(-c3cccs3)c(-c3cccs3)nc2c1	N-Cyclopropyl-N'-(2,3-di-2-thienyl-6-quinoxalinyl)urea	1
4261050	1301485	CID1301485	OC(c(cc(cc1)Cl)c1NC(c(cc1)cc(C(N2Cc3ccco3)=O)c1C2=O)=O)=O	5-Chloro-2-[[2-(furan-2-ylmethyl)-1,3-dioxoisoindole-5-carbonyl]amino]benzoic acid	1
4255688	1306464	CID1306464	CC(Oc1c2ccc(OC(c3ccco3)=O)c1)=C(c(cccc1)c1OC)C2=O	3-(2-Methoxyphenyl)-2-methyl-4-oxo-4H-chromen-7-yl 2-furoate	1
4264539	1308026	CID1308026	CC(C)(Cc1c2sc(NS(Cc3ccccc3)(=O)=O)n1)CC2=O	N-(5,5-Dimethyl-7-oxo-4,5,6,7-tetrahydro-1,3-benzothiazol-2-yl)-1-phenylmethanesulfonamide	0
4258473	1308519	CID1308519	CCOc(cccc1)c1OC1=COc(cc(cc2)OC(c3ccco3)=O)c2C1=O	3-(2-Ethoxyphenoxy)-4-oxo-4H-chromen-7-yl 2-furoate	1
17504429	1308940	CID1308940	COc(c(O)c1)cc(/C=C(/C(c2c3c([N+]([O-])=O)ccc2)=O)\C3=O)c1Br	(2Z)-2-[(2-Bromo-4-hydroxy-5-methoxyphenyl)methylidene]-4-nitroindene-1,3-dione	0
49725027	1309516	CID1309516	OC(CSc(cc(c1ccccc11)NS(c(cc2)ccc2Cl)(=O)=O)c1O)=O	2-[4-[(4-Chlorophenyl)sulfonylamino]-1-hydroxynaphthalen-2-yl]sulfanylacetic acid	1
17433461	1313238	CID1313238	CCc(cccc1)c1NC(c1cc(NC(/C=C/c2ccco2)=O)ccc1)=O	N-(2-Ethylphenyl)-3-{[3-(2-furyl)acryloyl]amino}benzamide	1
7975000	1315075	CID1315075	N=C1N(Cc2ccco2)C=Nc2c1c(-c1ccccc1)c(-c1ccccc1)n2Cc1ccco1	3,7-Bis(2-furylmethyl)-5,6-diphenyl-3,7-dihydro-4H-pyrrolo[2,3-d]pyrimidin-4-imine	1
22403880	1320100	CID1320100	CC(c(cc1)ccc1NC(/C=C/c(cc1OC)cc(OC)c1OC)=O)=O	(2E)-N-(4-Acetylphenyl)-3-(3,4,5-trimethoxyphenyl)prop-2-enamide	0
24788600	1329000	CID1329000	Cc(c(C(O)=O)ccc1)c1NC(NC(c1ccc(-c(cc2)ccc2Cl)o1)=O)=S	3-[[5-(4-Chlorophenyl)furan-2-carbonyl]carbamothioylamino]-2-methylbenzoic acid	1
22415215	1329609	CID1329609	Cc(cc1)c(C)cc1NC(Nc1cc2nc(-c3ncccc3)c(-c3ncccc3)nc2cc1)=S	N-(3,4-Dimethylphenyl)-N'-(2,3-di-2-pyridinyl-6-quinoxalinyl)thiourea	0
7976816	1331214	CID1331214	CCC(Oc1cccc(C(Nc(cc2)ccc2-c2nnc(-c3ccco3)o2)=O)c1)=O	3-({4-[5-(Furan-2-yl)-1,3,4-oxadiazol-2-yl]phenyl}carbamoyl)phenyl propanoate	1
14740115	1331726	CID1331726	CC(c(cc1)ccc1NC(c1cc2nc(-c3ccco3)c(-c3ccco3)nc2cc1)=O)=O	N-(4-Acetylphenyl)-2,3-bis(furan-2-yl)quinoxaline-6-carboxamide	1
14732436	1336753	CID1336753	[O-][N+](c(cc(cc1)S(C(F)(F)F)(=O)=O)c1Sc1nc(cccc2)c2[nH]1)=O	2-[2-Nitro-4-(trifluoromethylsulfonyl)phenyl]sulfanyl-1H-benzimidazole	1
17412841	1346017	CID1346017	Cc(c(C)c1)cc(NC(NC(c2ccc(-c(cc3)ccc3Cl)o2)=O)=S)c1O	5-(4-Chlorophenyl)-N-{[(2-hydroxy-4,5-dimethylphenyl)amino]carbonothioyl}-2-furamide	1
17431965	1346078	CID1346078	O=C(/C=C/c1ccco1)NC(Nc(cc(cc1)-c2nc(cccc3)c3s2)c1Cl)=S	N-({[5-(1,3-Benzothiazol-2-yl)-2-chlorophenyl]amino}carbonothioyl)-3-(2-furyl)acrylamide	1
7974942	1347824	CID1347824	Cc([nH]nc1C)c1N(C(c(cccc12)c1c1ccc2N2CCCCCC2)=O)C1=O	6-(Azepan-1-yl)-2-(3,5-dimethyl-1H-pyrazol-4-yl)benzo[de]isoquinoline-1,3-dione	1
4259187	1351403	CID1351403	COc(cc1)cc(O2)c1C=C(C(NCc1ccco1)=O)C2=O	N-(2-Furylmethyl)-7-methoxy-2-oxo-2H-chromene-3-carboxamide	1
49825794	1352103	CID1352103	OC(c(cc1)ccc1NC(/C(/NC(c(cccc1)c1Br)=O)=C\C=C\c1ccccc1)=O)=O	4-{[(2E,4E)-2-{[(2-Bromophenyl)carbonyl]amino}-5-phenylpenta-2,4-dienoyl]amino}benzoic acid	1
26671289	1353238	CID1353238	CN(c(ccc(Br)c1C(c2c3cccc2)=O)c1C3=C1N)C1=O	1-Amino-6-bromo-3-methyl-3H-naphtho[1,2,3-de]quinoline-2,7-dione	1
26659411	1356907	CID1356907	COc1ccc(/C=C(/C(N2CCCC(Nc(cc3)ccc3O)=O)=O)\SC2=S)cc1	N-(4-Hydroxyphenyl)-4-[(5Z)-5-[(4-methoxyphenyl)methylidene]-4-oxo-2-sulfanylidene-1,3-thiazolidin-3-yl]butanamide	1
14736639	1358138	CID1358138	Oc1c(C=NCc(cc2)ccc2F)[nH]c(cc2)c1c(Cl)c2Br	5-Bromo-4-chloro-2-[[(4-fluorophenyl)methylamino]methylidene]-1H-indol-3-one	0
24803506	1360178	CID1360178	Oc([nH]c(cc1)c2cc1Br)c2N=NC(Nc(cc1)ccc1O)=S	5-Bromo-1H-indole-2,3-dione 3-[N-(4-hydroxyphenyl)thiosemicarbazone]	0
47196964	1361650	CID1361650	COc(cc(cc1)-c2nc3ccccc3nc2-c(cc2)cc(OC)c2O)c1O	4,4'-(2,3-Quinoxalinediyl)bis(2-methoxyphenol)	0
14746366	1363886	CID1363886	Cc(cccc1)c1C(Nc1cccc(NC(c2ccc(-c(cc3)ccc3Br)o2)=O)c1)=O	5-(4-Bromophenyl)-N-{3-[(2-methylbenzoyl)amino]phenyl}-2-furamide	1
49737361	1364552	CID1364552	O=C(c(cc1)ccc1N(CC1)CCN1C(c1cccc(F)c1)=O)c1cc(F)ccc1	[4-[4-(3-Fluorobenzoyl)piperazin-1-yl]phenyl]-(3-fluorophenyl)methanone	1
7972711	1365646	CID1365646	COc1cccc(C(Nc(cc2)cc(O)c2-c2nc(cccc3)c3o2)=O)c1	N-[4-(1,3-Benzoxazol-2-yl)-3-hydroxyphenyl]-3-methoxybenzamide	1
14735101	1368249	CID1368249	COc(cc1)ccc1C(c1c(C(F)(F)F)oc(C(c2c3cccc2)=O)c1C3=O)=O	3-(4-Methoxybenzoyl)-2-(trifluoromethyl)naphtho[2,3-b]furan-4,9-dione	1
24780704	1370168	CID1370168	Oc1c(C2=C(C=CC=C3)C3=NC2=O)sc(NS(c2ccccc2)(=O)=O)n1	N-[4-Oxo-5-(2-oxo-1H-indol-3-ylidene)-2-thiazolyl]benzenesulfonamide	1
24811166	1371384	CID1371384	Cc1ccc(/C=C(\C(N2)=S)/SC2=O)o1	5-(5-Methyl-furan-2-ylmethylene)-4-thioxo-thiazolidin-2-one	0
17409259	1374972	CID1374972	Cc(cc1)ccc1NC(CSc1ncc(-c2ccccc2)n1C(c1ccccc1)=O)=O	2-(1-Benzoyl-5-phenyl-1H-imidazol-2-ylsulfanyl)-N-p-tolyl-acetamide	1
47198739	1375946	CID1375946	Cc1cccc(N=CC(C(N(C)C(N2C)=O)=O)=C2O)c1	1,3-Dimethyl-5-{[(3-methylphenyl)amino]methylidene}pyrimidine-2,4,6(1H,3H,5H)-trione	0
17506474	1377933	CID1377933	Cc(ccc(Cl)c1)c1-c1ccc(C=Nc(cc2)ccc2N2CCOCC2)o1	1-[5-(5-Chloro-2-methylphenyl)-2-furanyl]-N-[4-(4-morpholinyl)phenyl]methanimine	1
7976341	1378022	CID1378022	Cc(cccc1)c1N(C(O)=C(C=Nc(cc1)ccc1N(C)C)C(N1)=O)C1=O	(5Z)-5-[[4-(Dimethylamino)anilino]methylidene]-1-(2-methylphenyl)-1,3-diazinane-2,4,6-trione	1
47198717	1378919	CID1378919	O=C(C(N1CCOCC1)=C(C1=O)Cl)N1c1cc(C(F)(F)F)ccc1	3-Chloro-4-(4-morpholinyl)-1-[3-(trifluoromethyl)phenyl]-1H-pyrrole-2,5-dione	1
47198168	1379067	CID1379067	O=C(C(N1CCOCC1)=C(C1=O)Cl)N1c(cc1)ccc1Br	1-(4-Bromophenyl)-3-chloro-4-morpholin-4-ylpyrrole-2,5-dione	1
7973560	1379075	CID1379075	COc(cc1)cc(N(C(C(N2CCOCC2)=C2Cl)=O)C2=O)c1OC	3-Chloro-1-(2,5-dimethoxyphenyl)-4-morpholin-4-ylpyrrole-2,5-dione	1
7972790	1379092	CID1379092	CCOc(cc(CN(CC1)CCN1c(cc1)ccc1C(C)=O)cc1)c1OC	1-[4-[4-[(3-Ethoxy-4-methoxyphenyl)methyl]piperazin-1-yl]phenyl]ethanone	0
7974094	1379247	CID1379247	COc(cc1)cc(N(C(C(N2CCCCC2)=C2Cl)=O)C2=O)c1OC	3-Chloro-1-(2,5-dimethoxyphenyl)-4-(1-piperidinyl)pyrrole-2,5-dione	1
7973697	1379809	CID1379809	Cc(cccc1)c1N(C(O)=C(C=Nc(cc1)cc2c1OCO2)C(N1)=O)C1=O	5-(1,3-Benzodioxol-5-yliminomethyl)-6-hydroxy-1-(2-methylphenyl)pyrimidine-2,4-dione	1
14746167	1381359	CID1381359	O=C(c1cccc(Br)c1)NNC(Nc1cccc2ccccc12)=S	2-(3-Bromobenzoyl)-N-1-naphthylhydrazinecarbothioamide	1
7975412	1381789	CID1381789	CC(Nc1cc(OC(c2ccco2)=O)cc(OC(c2ccco2)=O)c1)=O	5-(Acetylamino)-1,3-phenylene di(2-furoate)	0
24815326	1382504	CID1382504	Cc1c(C(N2CCOCC2)=O)c(C(c(cccc2)c2C2=O)=O)c2o1	2-Methyl-3-(morpholin-4-ylcarbonyl)naphtho[2,3-b]furan-4,9-dione	1
49673959	1382685	CID1382685	Cc1ccc(/C=C(/C(N2CCC(N3CCN(C)CC3)=O)=O)\SC2=O)cc1	(5Z)-5-[(4-Methylphenyl)methylidene]-3-[3-(4-methylpiperazin-1-yl)-3-oxopropyl]-1,3-thiazolidine-2,4-dione	1
49731949	1383175	CID1383175	COC(COc(cc1)cc(O2)c1C=C(c1ccccc1)C2=O)=O	Methyl 2-(2-oxo-3-phenylchromen-7-yloxy)acetate	1
49667402	1383269	CID1383269	Cc1cccc(N(CC(c(cccc2)c2N2)=CC2=O)C(CCl)=O)c1	2-Chloro-N-(3-methylphenyl)-N-[(2-oxo-1,2-dihydroquinolin-4-yl)methyl]acetamide	1
49677996	1383566	CID1383566	COc(ccc(C1=Cc(ccc(OCC(N)=O)c2)c2OC1=O)c1)c1OC	2-[[3-(3,4-Dimethoxyphenyl)-2-oxo-1-benzopyran-7-yl]oxy]acetamide	0
26661107	1387857	CID1387857	OC(CCCN(C(/C(/S1)=C/c2ccncc2)=O)C1=S)=O	(Z)-4-(4-Oxo-5-(pyridin-4-ylmethylene)-2-thioxothiazolidin-3-yl)butanoic acid	1
26660080	1388091	CID1388091	COC(C(C(OC)=C1)=O)=CC1=CC1=C(N)N(C(c2ccccc2)=CS2)C2=NC1=O	5-Amino-6-[(3,5-dimethoxy-4-oxocyclohexa-2,5-dien-1-ylidene)methyl]-3-phenyl-[1,3]thiazolo[3,2-a]pyrimidin-7-one	1
17505963	1388836	CID1388836	COc(cccc1)c1NC(C(c(cccc1)c1C1=O)=O)=C1N1CCCCC1	2-(2-Methoxyanilino)-3-piperidin-1-ylnaphthalene-1,4-dione	1
26670978	1390457	CID1390457	OC(c(cccc1)c1NC(CN(C(/C(/S1)=C/C=C/c2ccccc2)=O)C1=O)=O)=O	2-(2-((Z)-2,4-Dioxo-5-((E)-3-phenylallylidene)thiazolidin-3-yl)acetamido)benzoic acid	1
14731482	1393517	CID1393517	N=C1N(Cc2ccccc2)C=Nc2c1c(-c1ccccc1)c(-c1ccccc1)n2Cc1ccco1	3-Benzyl-7-(2-furylmethyl)-5,6-diphenyl-3,7-dihydro-4H-pyrrolo[2,3-d]pyrimidin-4-imine	1
17511379	1393528	CID1393528	O=C(/C(/S(c1ccccc1)(=O)=O)=C\c1ccc(-c(cc2)ccc2Br)o1)NCc1cnccc1	(E)-2-Benzenesulfonyl-3-[5-(4-bromo-phenyl)-furan-2-yl]-N-pyridin-3-ylmethyl-acrylamide	1
26663369	1397082	CID1397082	OC(c(cc1)ccc1NC(C(c(cccc1)c1C1=O)=O)=C1n1nnc2c1cccc2)=O	4-[[3-(Benzotriazol-1-yl)-1,4-dioxonaphthalen-2-yl]amino]benzoic acid	1
26663747	1398650	CID1398650	CC(C)N(C(O)=C(C=NCc1ccccc1)C(N1)=O)C1=S	(5E)-5-[(Benzylamino)methylidene]-1-(propan-2-yl)-2-sulfanylpyrimidine-4,6(1H,5H)-dione	0
49647707	1399204	CID1399204	Cc(cc1)ccc1N(CC(c(cccc1)c1N1)=CC1=O)C(CCl)=O	2-Chloro-N-(4-methylphenyl)-N-[(2-oxo-1H-quinolin-4-yl)methyl]acetamide	1
49819946	1399269	CID1399269	OC(c(cc1)ccc1Nc1nc2ccccc2nc1NS(c(cc1)ccc1F)(=O)=O)=O	4-{[(3Z)-3-{[(4-Fluorophenyl)sulfonyl]imino}-3,4-dihydroquinoxalin-2-yl]amino}benzoic acid	0
14741549	1410254	CID1410254	CCN(C[C@@H]1[C@H](C2(C#N)C#N)c3cocc3)CC=C1C(C#N)=C2N	6-Amino-2-ethyl-8-(3-furyl)-2,3,8,8a-tetrahydro-5,7,7(1H)-isoquinolinetricarbonitrile	0
26670882	1415822	CID1415822	Cc(oc1cc([N+]([O-])=O)c2O)c(C(c(cc3)ccc3Cl)=O)c1c2[N+]([O-])=O	(4-Chlorophenyl)-(5-hydroxy-2-methyl-4,6-dinitro-3-benzofuranyl)methanone	1
14743573	1416207	CID1416207	Cc(cc(C)nc1SCC(c(ccc(Cl)c2)c2Cl)=O)c1C#N	2-[2-(2,4-Dichloro-phenyl)-2-oxo-ethylsulfanyl]-4,6-dimethyl-nicotinonitrile	0
24804045	1416928	CID1416928	Oc(cc1)ccc1NC(CCCN(C(/C(/S1)=C\c2ccccc2)=O)C1=S)=O	4-[(5E)-5-Benzylidene-4-oxo-2-sulfanylidene-1,3-thiazolidin-3-yl]-N-(4-hydroxyphenyl)butanamide	1
24816669	1416930	CID1416930	Oc(cc1)ccc1NC(CCCN(C(/C(/S1)=C/c2ccccc2)=O)C1=S)=O	4-[(5Z)-5-Benzylidene-4-oxo-2-sulfanylidene-1,3-thiazolidin-3-yl]-N-(4-hydroxyphenyl)butanamide	1
49645330	1417813	CID1417813	COc(cc(/C=C1\SC(N)=NC1=O)cc1)c1O	5-(4-Hydroxy-3-methoxy-benzylidene)-2-imino-thiazolidin-4-one	1
26670859	1417926	CID1417926	OC(C(CC1)CCN1C(C(C=C1Br)=COC1=O)=O)(c1ccccc1)c1ccccc1	3-Bromo-5-[[4-[hydroxy(diphenyl)methyl]-1-piperidinyl]-oxomethyl]-2-pyranone	1
49665325	1418252	CID1418252	CNC(c(cc1)ccc1Nc1nnc(-c(cc2)ccc2C(N)=O)c2ccccc12)=O	4-{[(1E)-4-(4-Carbamoylphenyl)phthalazin-1(2H)-ylidene]amino}-N-methylbenzamide	0
14746454	1422324	CID1422324	[O-][N+](c1cccc(/C=C(/C(N2)=O)\NC2=S)c1)=O	(5Z)-5-(3-Nitrobenzylidene)-2-thioxoimidazolidin-4-one	0
22401769	1422370	CID1422370	Cc(cc1)ccc1C(c1coc(cc2[N+]([O-])=O)c1c([N+]([O-])=O)c2O)=O	Methanone, (5-hydroxy-4,6-dinitro-3-benzofuranyl)(4-methylphenyl)-	1
14741373	1422778	CID1422778	CCc(cc1)cc2c1n(CC)c(O)c2N=NC(SC1)=NC1=O	(3Z)-1,5-Diethyl-3-[(2E)-(4-hydroxy-1,3-thiazol-2(5H)-ylidene)hydrazinylidene]-1,3-dihydro-2H-indol-2-one	1
22400573	1422878	CID1422878	[O-][N+](c(cc1)cnc1Oc1ccc(/C=C(\C(N2)=O)/SC2=O)cc1)=O	(5E)-5-{4-[(5-Nitropyridin-2-yl)oxy]benzylidene}-1,3-thiazolidine-2,4-dione	1
312409808	1431289	CID1431289	CC(C)(C)n1nnnc1CN(CCc1ccccc1)Cc1ccccc1	N-Benzyl-N-[(1-tert-butyltetrazol-5-yl)methyl]-2-phenylethanamine	0
24820363	1432656	CID1432656	Cc(c(C)c1)cc2c1nc(-c(cc1)cnc1SCc1ncccc1)[nH]2	5,6-Dimethyl-2-[6-(pyridin-2-ylmethylsulfanyl)pyridin-3-yl]-1H-benzimidazole	1
24787003	1432813	CID1432813	Cc(c(C)c1)cc2c1nc(-c(cc1)cnc1SCc(cc1)ccc1C(O)=O)[nH]2	4-[[5-(5,6-Dimethyl-1H-benzimidazol-2-yl)pyridin-2-yl]sulfanylmethyl]benzoic acid	0
24808761	1433869	CID1433869	CC(CSc(c(C#N)cc1c2)nc1cc1c2OCCO1)=O	7-(2-Oxopropylsulfanyl)-2,3-dihydro-[1,4]dioxino[2,3-g]quinoline-8-carbonitrile	0
312409768	1438744	CID1438744	CC(C)(C)n1nnnc1CN(Cc1ccccc1)Cc(cccc1)c1Cl	N-[(1-Tert-butyltetrazol-5-yl)methyl]-N-[(2-chlorophenyl)methyl]-1-phenylmethanamine	1
17408010	1442646	CID1442646	CCCc1nc2ccccc2c(SCC(N(CC2)Cc3c2cccc3)=O)n1	1-(3,4-Dihydro-1H-isoquinolin-2-yl)-2-[(2-propyl-4-quinazolinyl)thio]ethanone	0
24809073	1447917	CID1447917	O=C(CCl)c(cc1)cc(CC2)c1N2C(C1CCCCC1)=O	2-Chloro-1-[1-(cyclohexanecarbonyl)-2,3-dihydroindol-5-yl]ethanone	1
49645977	1447958	CID1447958	CC(NN(C1=NC(C)=C2Cl)C2=O)=C1c(cc1)ccc1F	6-Chloro-3-(4-fluoro-phenyl)-2,5-dimethyl-pyrazolo[1,5-a]pyrimidin-7-ol	1
24822410	1450310	CID1450310	CNc1nc(-c(cc2)cc(CC3)c2N3C(c2cc(F)ccc2)=O)cs1	(3-Fluorophenyl)-[5-[2-(methylamino)-1,3-thiazol-4-yl]-2,3-dihydroindol-1-yl]methanone	1
17402431	1471937	CID1471937	O=C1N(CCNc2ncc(C(F)(F)F)cc2Cl)c(ccc(Cl)c2)c2N=C1Cl	3,6-Dichloro-1-(2-{[3-chloro-5-(trifluoromethyl)-2-pyridinyl]amino}ethyl)-2(1H)-quinoxalinone	1
14729238	1472216	CID1472216	COc(cc1)ncc1NC(/C(/Cl)=C(\S(Cc1ccccc1)=O)/Cl)=O	3-(Benzylsulfinyl)-2,3-dichloro-N-(6-methoxy-3-pyridinyl)acrylamide	1
14729217	1472218	CID1472218	COc(cc1)ncc1NC(/C(/Cl)=C(\S(Cc1ccccc1)(=O)=O)/Cl)=O	3-(Benzylsulfonyl)-2,3-dichloro-N-(6-methoxy-3-pyridinyl)acrylamide	0
24817234	1472222	CID1472222	COc1ccc(CS(/C(/Cl)=C(\C(Nc(cc2)cnc2OC)=O)/Cl)=O)cc1	2,3-Dichloro-3-[(4-methoxybenzyl)sulfinyl]-N-(6-methoxy-3-pyridinyl)acrylamide	1
14729216	1472225	CID1472225	Cc1ccc(CS(/C(/Cl)=C(\C(Nc(cc2)cnc2OC)=O)/Cl)=O)cc1	2,3-Dichloro-N-(6-methoxy-3-pyridinyl)-3-[(4-methylbenzyl)sulfinyl]acrylamide	1
24820460	1472419	CID1472419	CC(NN1c2cc(Cl)cc(Cl)c2)=C(CC(OC)=O)C1=O	Methyl 2-[1-(3,5-dichlorophenyl)-5-hydroxy-3-methyl-1H-pyrazol-4-yl]acetate	1
17411505	1472976	CID1472976	C(COCC1)N1c(cc1)ccc1-c1nc2ccccc2cc1	2-(4-Morpholinophenyl)quinoline	0
24816961	1473179	CID1473179	CN(C)/C=C/c(onc1-c(c(F)ccc2)c2Cl)c1C#N	3-(2-Chloro-6-fluorophenyl)-5-[2-(dimethylamino)vinyl]-4-isoxazolecarbonitrile	0
17403066	1473358	CID1473358	CC(C(c1c2cccc1)=O)=C(CC(c1ccccc1)=O)C2=O	2-Methyl-3-(2-oxo-2-phenylethyl)naphthoquinone	1
17403065	1473361	CID1473361	CC(C(c1c2cccc1)=O)=C(CC(c(cc1)ccc1Cl)=O)C2=O	2-[2-(4-Chlorophenyl)-2-oxoethyl]-3-methylnaphthoquinone	0
14729975	1473552	CID1473552	O=C(CC1)NN1N=Nc1cccc(Cl)c1	1-[2-(3-Chlorophenyl)diazenyl]tetrahydro-3H-pyrazol-3-one	0
24819407	1473969	CID1473969	O=C(/C(/Cl)=C(/S(c1ccccc1)=O)\Cl)Nc(cccc1)c1Cl	(E)-2,3-Dichloro-N-(2-chlorophenyl)-3-(phenylsulfinyl)-2-propenamide	1
24820232	1474291	CID1474291	C=CCn1c(-c2cccnc2Cl)nc2c1cccc2	2-(2-Chloro-3-pyridinyl)-1-prop-2-enylbenzimidazole	0
17410710	1474328	CID1474328	O=C(CCl)c1ccc(Cc(ncc(C(F)(F)F)c2)c2Cl)s1	2-Chloro-1-(5-{[3-chloro-5-(trifluoromethyl)-2-pyridinyl]methyl}-2-thienyl)-1-ethanone	1
17402821	1474461	CID1474461	O=C(c(cccc1)c1Cl)OCN(C1=O)N=CC(Cl)=C1Cl	[4,5-Dichloro-6-oxo-1(6H)-pyridazinyl]methyl 2-chlorobenzenecarboxylate	1
17402822	1474462	CID1474462	O=C(c(cc1)ccc1F)OCN(C1=O)N=CC(Cl)=C1Cl	[4,5-Dichloro-6-oxo-1(6H)-pyridazinyl]methyl 4-fluorobenzenecarboxylate	1
17402747	1474463	CID1474463	O=C(c1cc(C(F)(F)F)ccc1)OCN(C1=O)N=CC(Cl)=C1Cl	[4,5-Dichloro-6-oxo-1(6H)-pyridazinyl]methyl 3-(trifluoromethyl)benzenecarboxylate	1
17402824	1474465	CID1474465	Cc(cc1)ccc1C(OCN(C1=O)N=CC(Cl)=C1Cl)=O	[4,5-Dichloro-6-oxo-1(6H)-pyridazinyl]methyl 4-methylbenzenecarboxylate	1
14729194	1474487	CID1474487	O=C(c(cccc1)c1Cl)OCN(C1=O)N=CC(Br)=C1Br	[4,5-Dibromo-6-oxo-1(6H)-pyridazinyl]methyl 2-chlorobenzenecarboxylate	1
14729821	1474489	CID1474489	O=C(c(cc1)ccc1F)OCN(C1=O)N=CC(Br)=C1Br	[4,5-Dibromo-6-oxo-1(6H)-pyridazinyl]methyl 4-fluorobenzenecarboxylate	1
14729820	1474490	CID1474490	O=C(c(c(F)ccc1)c1F)OCN(C1=O)N=CC(Br)=C1Br	[4,5-Dibromo-6-oxo-1(6H)-pyridazinyl]methyl 2,6-difluorobenzenecarboxylate	1
24820000	1474688	CID1474688	ONc1cccnc1-n1nc(C(F)(F)F)cc1C(F)(F)F	N-{2-[3,5-Bis(trifluoromethyl)-1H-pyrazol-1-yl]-3-pyridinyl}hydroxylamine	0
24824595	1474929	CID1474929	Cn1c(sc(C(NNC(CCl)=O)=O)c2)c2c2c1cccc2	N'-(2-Chloroacetyl)-8-methyl-8H-thieno[2,3-b]indole-2-carbohydrazide	1
14728984	1475337	CID1475337	Cc1ccc(CS(/C(/Cl)=C(\C(Nc(cc2)cnc2OC)=O)/Cl)(=O)=O)cc1	2,3-Dichloro-N-(6-methoxy-3-pyridinyl)-3-[(4-methylbenzyl)sulfonyl]acrylamide	1
14729239	1475343	CID1475343	COc1ccc(CS(/C(/Cl)=C(\C(Nc(cc2)cnc2OC)=O)/Cl)(=O)=O)cc1	2,3-Dichloro-3-[(4-methoxybenzyl)sulfonyl]-N-(6-methoxy-3-pyridinyl)acrylamide	1
24819498	1475676	CID1475676	Cc1cc(C)nc(Oc2cc(C(F)(F)F)ccc2)c1S(C)(=O)=O	4,6-Dimethyl-3-(methylsulfonyl)-2-[3-(trifluoromethyl)phenoxy]pyridine	0
24816951	1476881	CID1476881	CN(C)/C=C/c(onc1-c(cccc2)c2Cl)c1C#N	3-(2-Chlorophenyl)-5-[2-(dimethylamino)vinyl]-4-isoxazolecarbonitrile	0
24817421	1476919	CID1476919	CN(C)/C=C/c(onc1-c(c(Cl)ccc2)c2Cl)c1C#N	3-(2,6-Dichlorophenyl)-5-[2-(dimethylamino)vinyl]-4-isoxazolecarbonitrile	0
17410206	1476974	CID1476974	[O-][N+](c(cc1)cc2c1nc(-c(cc1)ccc1Cl)n2OCc1ccccc1)=O	1-(Benzyloxy)-2-(4-chlorophenyl)-6-nitro-1H-1,3-benzimidazole	1
14729060	1477048	CID1477048	CN(C)/C=C/C(c(cc1)ccc1N(CC1)CCN1c(ncc(C(F)(F)F)c1)c1Cl)=O	1-(4-{4-[3-Chloro-5-(trifluoromethyl)-2-pyridinyl]piperazino}phenyl)-3-(dimethylamino)-2-propen-1-one	1
17402787	1477199	CID1477199	COc(cc1)ccc1-c1noc(CNC(CCl)=O)c1	2-Chloro-N-{[3-(4-methoxyphenyl)-5-isoxazolyl]methyl}acetamide	1
14739922	1477398	CID1477398	Cc1noc2c1c(Sc1ccc(C)cc1)ncn2	3-Methyl-4-[(4-methylphenyl)sulfanyl]isoxazolo[5,4-d]pyrimidine	1
24819650	1479266	CID1479266	O=S(c1ccccc1)(c(ncc(C(F)(F)F)c1)c1Cl)=O	3-Chloro-2-(phenylsulfonyl)-5-(trifluoromethyl)pyridine	1
17402315	1479947	CID1479947	CCOC(c(cnc1ccc(C)cc11)c1Sc1ccccc1)=O	Ethyl 6-methyl-4-(phenylsulfanyl)-3-quinolinecarboxylate	0
17403007	1479948	CID1479948	CCOC(c(cnc1ccc(C)cc11)c1Sc(cc1)ccc1F)=O	Ethyl 4-[(4-fluorophenyl)sulfanyl]-6-methyl-3-quinolinecarboxylate	0
24820506	1480187	CID1480187	O=C(CCl)N(Cc1ccccc1)c1ccccc1	N-Benzyl-2-chloro-N-phenylacetamide	1
17403009	1481362	CID1481362	CN(C)/C=C/C(c(cc1)cc(OC)c1OC)=O	(2E)-1-(3,4-Dimethoxyphenyl)-3-(dimethylamino)prop-2-en-1-one	0
17402739	1481943	CID1481943	NC(C(CC1)CCN1C(C(c(cccc1)c1C1=O)=O)=C1Cl)=O	1-(3-Chloro-1,4-dioxo-1,4-dihydro-2-naphthalenyl)-4-piperidinecarboxamide	1
14732825	1482542	CID1482542	CC(C)(C)C(c1cnc(Nc2ccccc2)s1)=O	1-(2-Anilino-1,3-thiazol-5-yl)-2,2-dimethyl-1-propanone	1
17410293	1483716	CID1483716	Cc1c(C(Nc2cc(C(F)(F)F)ccc2)=O)sc(-c2cnccc2)n1	4-Methyl-2-(3-pyridinyl)-N-[3-(trifluoromethyl)phenyl]-1,3-thiazole-5-carboxamide	1
17402469	1484487	CID1484487	CC(N(Cc(cc1)ccc1OC)C=C1)=C(Cc(c(Cl)ccc2)c2Cl)C1=O	3-(2,6-Dichlorobenzyl)-1-(4-methoxybenzyl)-2-methyl-4(1H)-pyridinone	0
49648941	1484610	CID1484610	Nc(cc1)ccc1Oc1ncccn1	4-(2-Pyrimidinyloxy)aniline	0
14730139	1485389	CID1485389	O=C1OC(c(cccc2)c2Cl)=Nc2c1scc2	2-(2-Chlorophenyl)-4H-thieno[3,2-d][1,3]oxazin-4-one	1
14731906	1485433	CID1485433	O=C(CCl)Nc1cc(-c2nc3ccccc3nc2)ccc1	2-Chloro-N-(3-quinoxalin-2-ylphenyl)acetamide	1
17410078	1485907	CID1485907	O=C(c1cnc(Nc(cccc2)c2Cl)s1)c1ccccc1	[2-(2-Chloroanilino)-1,3-thiazol-5-yl](phenyl)methanone	1
17402849	1485979	CID1485979	Cc(nns1)c1S(Cc1c(C)cccc1)(=O)=O	4-Methyl-5-[(2-methylbenzyl)sulfonyl]-1,2,3-thiadiazole	0
24819573	1486255	CID1486255	O=C(C(C(Cl)=C1)=NN(c2ccccc2)C1=O)Nc(cc1)ccc1F	4-Chloro-N-(4-fluorophenyl)-6-oxo-1-phenyl-1,6-dihydro-3-pyridazinecarboxamide	1
24820475	1486955	CID1486955	COc1cccc(N(C(C=C2Cl)=O)N=C2C#N)c1	4-Chloro-1-(3-methoxyphenyl)-6-oxo-1,6-dihydro-3-pyridazinecarbonitrile	1
17410587	1486982	CID1486982	O=C(c(nns1)c1S(c(cc1)ccc1Cl)=O)Nc1ccccc1	5-[(4-Chlorophenyl)sulfinyl]-N-phenyl-1,2,3-thiadiazole-4-carboxamide	1
24817132	1486984	CID1486984	CNC(c(nns1)c1S(c(cc1)ccc1Cl)=O)=O	5-[(4-Chlorophenyl)sulfinyl]-N-methyl-1,2,3-thiadiazole-4-carboxamide	1
24817175	1486985	CID1486985	O=C(c(nns1)c1S(c(cc1)ccc1Cl)=O)N1CCOCC1	{5-[(4-Chlorophenyl)sulfinyl]-1,2,3-thiadiazol-4-yl}(morpholino)methanone	1
24817466	1487013	CID1487013	CNC(c(nns1)c1S(c(cc1)ccc1Cl)(=O)=O)=O	5-[(4-Chlorophenyl)sulfonyl]-N-methyl-1,2,3-thiadiazole-4-carboxamide	1
49665829	1487238	CID1487238	CN(C)/C=C/C(c1cc2c(-c(cc3)ccc3F)onc2cc1)=O	3-(Dimethylamino)-1-[3-(4-fluorophenyl)-2,1-benzisoxazol-5-yl]-2-propen-1-one	0
24821079	1487485	CID1487485	Cc(cc1)ccc1N(C1=O)N=CC(Br)=C1Br	4,5-Dibromo-2-(4-methylphenyl)-3(2H)-pyridazinone	1
24818039	1487780	CID1487780	c1cn(-c2cncc(-n3nccc3)n2)nc1	2,6-Bis(1-pyrazolyl)pyrazine	0
17411298	1487853	CID1487853	O=C(CC1)NN1S(c1ccccc1)(=O)=O	1-(Phenylsulfonyl)tetrahydro-3H-pyrazol-3-one	0
17410400	1488194	CID1488194	CN(C)c(nc1-c(cccc2)c2Cl)ncc1S(c1ccccc1)(=O)=O	N-[4-(2-Chlorophenyl)-5-(phenylsulfonyl)-2-pyrimidinyl]-N,N-dimethylamine	0
17409701	1488311	CID1488311	CCN(C(c1ccccc1)=CC=C1C#N)C1=O	1-Ethyl-2-oxo-6-phenyl-1,2-dihydro-3-pyridinecarbonitrile	0
24819545	1489523	CID1489523	Cc(cc1)ccc1SCC(NN1C)=CC1=O	1-Methyl-3-{[(4-methylphenyl)sulfanyl]methyl}-1H-pyrazol-5-ol	1
49666645	1490998	CID1490998	COC(c(cccc1)c1S(N(CC1)CCC1NC(c1ccccc1)=O)(=O)=O)=O	Methyl 2-{[4-(benzoylamino)piperidino]sulfonyl}benzenecarboxylate	0
24822239	1491178	CID1491178	O=Cc1ccnc(-c(cc2)ccc2OC(c2ccco2)=O)n1	4-(4-Formyl-2-pyrimidinyl)phenyl 2-furoate	1
17412566	1494229	CID1494229	CCOC(c1c(-n2c(C)c(C=C(C(NC(N3)=S)=O)C3=O)cc2C)sc2c1CCCC2)=O	Ethyl 2-{3-[(4,6-dioxo-2-thioxotetrahydro-5(2H)-pyrimidinylidene)methyl]-2,5-dimethyl-1H-pyrrol-1-yl}-4,5,6,7-tetrahydro-1-benzothiophene-3-carboxylate	1
22414184	1494872	CID1494872	CCOc(cc1)ccc1N=NC1=C(N)NNC1=O	5-Amino-4-[(4-ethoxyphenyl)diazenyl]-1,2-dihydro-3H-pyrazol-3-one	1
24810919	1502465	CID1502465	CCOP(c1ccccc1)(C(C(C=C(C(C)(C)C)C1=O)=O)=C1O)=O	Ethyl (4-tert-butyl-2-hydroxy-3,6-dioxocyclohexa-1,4-dien-1-yl)phenylphosphinate	0
4257255	1508539	CID1508539	COc(ccc(F)c1)c1S(Nc(cc1)cc2c1OCO2)(=O)=O	N-(1,3-Benzodioxol-5-yl)-5-fluoro-2-methoxybenzenesulfonamide	0
47202408	1514111	CID1514111	[O-][N+](c(cccc1C=Nc2cccc3ccccc23)c1O)=O	2-[(E)-(Naphthalen-1-ylimino)methyl]-6-nitrophenol	1
26661005	1516230	CID1516230	N#C/C(/C(Nc1cc(C(O)=O)ccc1)=O)=C\c(cc1)ccc1OCc(cc1)ccc1F	3-[[(E)-2-Cyano-3-[4-[(4-fluorophenyl)methoxy]phenyl]prop-2-enoyl]amino]benzoic acid	1
24789001	1519685	CID1519685	COc1cccc(C(NN2)=CC2=O)c1	3-(3-Methoxyphenyl)-1H-pyrazol-5-ol	0
14740771	1522831	CID1522831	CC(C)(C)C(Oc(cc1)cc(O2)c1C=C(c1nc(cccc3)c3n1C)C2=O)=O	[3-(1-Methylbenzimidazol-2-yl)-2-oxochromen-7-yl] 2,2-dimethylpropanoate	1
14733757	1527238	CID1527238	COc(c(OC)c1)cc2c1C(c1ccc(-c(ccc(Cl)c3)c3Cl)o1)=NCC2	1-[5-(2,4-Dichlorophenyl)-2-furyl]-6,7-dimethoxy-3,4-dihydroisoquinoline	1
24830883	1536623	CID1536623	Cc1cc(C(CCl)=O)c(C)n1CCc1ccccc1	2-Chloro-1-[2,5-dimethyl-1-(2-phenylethyl)-1H-pyrrol-3-yl]ethanone	1
24832361	1537017	CID1537017	CCOc(cc1)ccc1-n(c(C)c1)c(C)c1C(CCl)=O	2-Chloro-1-[1-(4-ethoxyphenyl)-2,5-dimethyl-1H-pyrrol-3-yl]ethanone	1
24784090	1537043	CID1537043	Cc1cc(-c2csc(N=CN3)c2C3=S)cc(C)c1C	5-(3,4,5-Trimethylphenyl)-3H-thieno[2,3-d]pyrimidine-4-thione	1
49670077	1538724	CID1538724	CC(C)(C)c1cc(C(CCN2CCOCC2)=O)cc(C(C)(C)C)c1O	1-(3,5-Di-tert-butyl-4-hydroxyphenyl)-3-morpholin-4-ylpropan-1-one	1
17511274	1544413	CID1544413	Cc(cc1)ccc1S(N(C(COc1cc(C)ccc1)=O)c(cc1)ccc1OC)(=O)=O	N-(4-Methoxyphenyl)-2-(3-methylphenoxy)-N-(4-methylphenyl)sulfonylacetamide	1
24815905	1549897	CID1549897	CCOC(C(C#N)=Cc(cc1)cc(OC)c1O)=O	(Z)-Ethyl 2-cyano-3-(4-hydroxy-3-methoxyphenyl)acrylate	0
17513561	1550133	CID1550133	O=C(/C(/CCC1)=C/c(cc2)cc3c2OCO3)C1=Cc(cc1)cc2c1OCO2	(2E,6E)-2,6-Bis(1,3-benzodioxol-5-ylmethylidene)cyclohexanone	1
26660520	1550317	CID1550317	[O-][N+](C(/C=C(\[N+]([O-])=O)/Cl)=C(N1CCCCC1)N1CCCCC1)=O	C14H21ClN4O4	1
26665705	1554015	CID1554015	Cc1ccc(-c2cc(C(N/N=C/C=C/c(cccc3)c3OC)=O)n[nH]2)o1	N-[(E)-[(E)-3-(2-Methoxyphenyl)prop-2-enylidene]amino]-5-(5-methylfuran-2-yl)-1H-pyrazole-3-carboxamide	1
17513381	1554133	CID1554133	COc1c(/C=C/C=N/NC(Cc2cccs2)=O)cccc1	N'-[(1E,2E)-3-(2-Methoxyphenyl)prop-2-en-1-ylidene]-2-(thiophen-2-yl)acetohydrazide	1
17403665	1554430	CID1554430	Cc(cc1NC(/C(/C#N)=C/c2ccc(-c3ccc(C)cc3)o2)=O)nn1-c1ccccc1	2-Cyano-N-(5-methyl-2-phenyl-2H-pyrazol-3-yl)-3-(5-p-tolyl-furan-2-yl)-acrylamide	1
49643042	1554514	CID1554514	CN(CC1)CCN1C(CCN(C(/C(/S1)=C/c(cc2)ccc2OC)=O)C1=O)=O	5-(4-Methoxy-benzylidene)-3-[3-(4-methyl-piperazin-1-yl)-3-oxo-propyl]-thiazolidine-2,4-dione	1
17432888	1557889	CID1557889	CC(/C=C(/C(N1NC(c2cc(O)ccc2)=O)=O)\SC1=S)=Cc1ccccc1	3-Hydroxy-N-[5-(2-methyl-3-phenyl-2-propen-1-ylidene)-4-oxo-2-thioxo-1,3-thiazolidin-3-yl]benzamide	1
26671312	1558186	CID1558186	CN(CCO)S(c(cc1)cc2c1-c(ccc(S(N(C)CCO)(=O)=O)c1)c1C2=NNC(N)=O)(=O)=O	[[2,7-Bis[2-hydroxyethyl(methyl)sulfamoyl]fluoren-9-ylidene]amino]urea	0
49724991	1559438	CID1559438	[O-][N+](c(cc1c(-c2ccccc2)n2)ccc1nc2Cl)=O	2-Chloro-6-nitro-4-phenylquinazoline	0
7972344	1560352	CID1560352	Cc(cc1)cc(C)c1N(C(C(NCCO)=C1Cl)=O)C1=O	3-Chloro-1-(2,4-dimethylphenyl)-4-(2-hydroxyethylamino)pyrrole-2,5-dione	1
26658795	1561408	CID1561408	COC(CCCCCN(C(C(S1)=Cc2ccncc2)=O)C1=S)=O	Methyl 6-[4-oxo-5-(4-pyridylmethylene)-2-thioxo-1,3-thiazolidin-3-yl]hexanoate	1
26660234	1562630	CID1562630	COc(cc1)ccc1N(CCC#N)C(C(C#N)=Cc1cccs1)=O	(Z)-2-Cyano-N-(2-cyano-ethyl)-N-(4-methoxy-phenyl)-3-thiophen-2-yl-acrylamide	0
7975135	1563227	CID1563227	CCCOC(c1cc(NC(c2cnccc2)=O)ccc1)=O	Propyl 3-(3-pyridylcarbonylamino)benzoate	0
26665583	1563463	CID1563463	OC(N(C1CCCCC1)C(N1)=S)=C(C=NCCN2CCOCC2)C1=O	(5E)-1-Cyclohexyl-5-({[2-(morpholin-4-yl)ethyl]amino}methylidene)-2-sulfanylpyrimidine-4,6(1H,5H)-dione	0
16953786	1564382	CID1564382	CCCCn1c2nc3ccccc3nc2c(S(c2ccccc2)(=O)=O)c1NC(c(o1)ccc1Br)=O	N-[3-(Benzenesulfonyl)-1-butylpyrrolo[3,2-b]quinoxalin-2-yl]-5-bromofuran-2-carboxamide	1
17412323	1567211	CID1567211	O=C(CNC(OCc1ccccc1)=O)Oc(cc(c(C(c1ccccc1)=C1)c2)OC1=O)c2Cl	6-Chloro-2-oxo-4-phenyl-2H-chromen-7-yl N-[(benzyloxy)carbonyl]glycinate	1
49643163	1569306	CID1569306	CCOC(c(cnc(c1c2)ccc2C(OC)=O)c1NCCCN1CCOCC1)=O	3-O-Ethyl 6-O-methyl 4-(3-morpholin-4-ylpropylamino)quinoline-3,6-dicarboxylate	0
22400937	1576690	CID1576690	O=C(NC1=S)S/C1=C/c1ccc(-c(cccc2)c2Cl)o1	(5E)-5-[[5-(2-Chlorophenyl)furan-2-yl]methylidene]-4-sulfanylidene-1,3-thiazolidin-2-one	1
49725121	1580460	CID1580460	CCOc1ccc(/C=C(/C(N2CCC(Nc(cccc3)c3C(O)=O)=O)=O)\SC2=S)cc1	2-({3-[(5Z)-5-(4-Ethoxybenzylidene)-4-oxo-2-thioxo-1,3-thiazolidin-3-yl]propanoyl}amino)benzoic acid	1
24837832	1581985	CID1581985	CCOC(c1c(C)oc(c2ccccc22)c1c(C=NCCO)c2O)=O	(Z)-Ethyl 4-(((2-hydroxyethyl)amino)methylene)-2-methyl-5-oxo-4,5-dihydronaphtho[1,2-b]furan-3-carboxylate	0
24833410	1581987	CID1581987	CCOC(c1c(C)oc(c2ccccc22)c1c(C=NCCC(O)=O)c2O)=O	(Z)-3-(((3-(Ethoxycarbonyl)-2-methyl-5-oxonaphtho[1,2-b]furan-4(5H)-ylidene)methyl)amino)propanoic acid	1
17414308	1582613	CID1582613	Cc(c(C)c1)cc(C)c1S(ON(C(c1c2cccc1)=O)C2=O)(=O)=O	(1,3-Dioxoisoindol-2-yl) 2,4,5-trimethylbenzenesulfonate	0
22404103	1583757	CID1583757	CCOc(cc1)cc(O2)c1C=C(C(c1ccccc1)=O)C2=O	3-Benzoyl-7-ethoxy-2H-chromen-2-one	1
14736364	1584470	CID1584470	O=C(/C(/S1)=C/c2ccco2)N(C2)C1=NCN2c1ccccc1	(7Z)-7-(Furan-2-ylmethylidene)-3-phenyl-2,4-dihydro-[1,3]thiazolo[3,2-a][1,3,5]triazin-6-one	0
47201340	1587805	CID1587805	CCOc1ccc(/C=C(/C(Nc2ncccc2)=O)\C#N)cc1	(2E)-2-Cyano-3-(4-ethoxyphenyl)-N-(pyridin-2-yl)prop-2-enamide	1
17513495	1587868	CID1587868	COc1ccc(/C=C(/C(Nc2cnccc2)=O)\C#N)cc1	(E)-2-Cyano-3-(4-methoxy-phenyl)-N-pyridin-3-yl-acrylamide	0
17512757	1589774	CID1589774	CCCCCCCN(C(CCl)=O)c1c(C)cccc1	2-Chloro-N-heptyl-N-o-tolyl-acetamide	1
26665394	1591624	CID1591624	O=C1N=C(N(CC2)CCN2c2ccccc2)SC1=Cc1ccco1	(5E)-5-(Furan-2-ylmethylidene)-2-(4-phenylpiperazin-1-yl)-1,3-thiazol-4(5H)-one	1
26661863	1600362	CID1600362	Cc(cc12)cc(C)c1nc(C)cc2Nc(cc1)ccc1C(NCCO)=O	N-(2-Hydroxyethyl)-4-[(2,6,8-trimethylquinolin-4-yl)amino]benzamide	0
26660329	1602469	CID1602469	CCCCCCN(C(CCl)=O)c1ccccc1	2-Chloro-N-hexyl-N-phenylacetamide	1
14743408	1605551	CID1605551	O=C1Nc(ccc(Cl)c2)c2C(c2ccccc2)=C1SC(N1CCCCC1)=S	6-Chloro-2-oxo-4-phenyl-1,2-dihydroquinolin-3-yl piperidine-1-carbodithioate	1
26666865	1608740	CID1608740	CCCCNC(Oc(c(Br)cc(S1)c2OC1=O)c2Br)=O	5,7-Dibromo-2-oxo-1,3-benzoxathiol-6-yl butylcarbamate	1
26659020	1611627	CID1611627	[O-][N+](c(cc1-n2nnnc2)cc([N+]([O-])=O)c1O)=O	2,4-Dinitro-6-(1H-tetrazol-1-yl)phenol	0
17513882	1612926	CID1612926	COc1ccc(/C=C(/C(NCCc2nc(cccc3)c3[nH]2)=O)\NC(/C=C/c2ccco2)=O)cc1	(Z)-N-[2-(1H-Benzoimidazol-2-yl)-ethyl]-2-((E)-3-furan-2-yl-acryloylamino)-3-(4-methoxy-phenyl)-acrylamide	1
26661013	1613895	CID1613895	OC(c(cccc1)c1NC(CCCN(C(/C(/S1)=C/c2ccco2)=O)C1=S)=O)=O	2-[4-[(5Z)-5-(Furan-2-ylmethylidene)-4-oxo-2-sulfanylidene-1,3-thiazolidin-3-yl]butanoylamino]benzoic acid	1
26661172	1617552	CID1617552	[O-][N+](/C(/C(Cl)=C(Cl)Cl)=C(\N1CCCCC1)/Sc1ccccc1)=O	1-[(1E)-3,4,4-Trichloro-2-nitro-1-phenylsulfanylbuta-1,3-dienyl]piperidine	0
24817350	1636796	CID1636796	Cc1nc2ccccc2c(C(N2c3cc(C(O)=O)ccc3)=O)c1C2=O	3-(4-Methyl-1,3-dioxo-1,3-dihydro-2H-pyrrolo[3,4-c]quinolin-2-yl)benzoic acid	0
4258187	1643368	CID1643368	CN1c(cccc2)c2SC1=CC(COC)=O	1-Methoxy-3-(3-methyl-1,3-benzothiazol-2(3H)-ylidene)acetone	0
14735123	1655911	CID1655911	COC(c(cccc1)c1NC(/C=C/c(cc1OC)cc(OC)c1OC)=O)=O	Methyl 2-{[3-(3,4,5-trimethoxyphenyl)acryloyl]amino}benzoate	0
24795777	1689835	CID1689835	CC(OC1=C(c2ccco2)Oc(cccc2)c2C1=O)=O	[2-(2-Furyl)-4-oxo-chromen-3-yl] acetate	1
24795169	1695868	CID1695868	COc(cc1)cc2c1OC(c1ccco1)=CC2=O	2-(2-Furyl)-6-methoxychromen-4-one	0
47201913	1696267	CID1696267	NC(COC1=C(c(o2)ccc2Br)Oc(cccc2)c2C1=O)=O	2-((2-(5-Bromofuran-2-yl)-4-oxo-4H-chromen-3-yl)oxy)acetamide	0
49645209	1711476	CID1711476	CC(COC1=C(c2ccco2)Oc(cccc2)c2C1=O)=O	2-Furan-2-yl-3-(2-oxo-propoxy)-chromen-4-one	0
26725902	1712589	CID1712589	O=C(/C(/N1)=C/C=C/c2ccccc2)NC1=S	(Z)-5-((E)-3-Phenylallylidene)-2-thioxoimidazolidin-4-one	0
17508312	1713453	CID1713453	N#C/C(/c1nc(cccc2)c2o1)=C\Nc(cccc1)c1O	(2E)-2-Benzoxazol-2-yl-3-[(2-hydroxyphenyl)amino]prop-2-enenitrile	1
47196054	1713582	CID1713582	O=C(/C=C/NCc1cnccc1)c(cc1)ccc1Br	1-(4-Bromophenyl)-3-[(3-pyridinylmethyl)amino]-2-propen-1-one	1
22416684	1714230	CID1714230	CCCOC(c(cc1)ccc1-c1ccc(C=O)o1)=O	Propyl 4-(5-formylfuran-2-yl)benzoate	1
26666686	1714390	CID1714390	COc(cc1)ccc1-c1nc(Cl)nc(C#N)c1	2-Chloro-6-(4-methoxyphenyl)pyrimidine-4-carbonitrile	0
24797348	1714535	CID1714535	N#C/C(/C(NCc1ccco1)=O)=C\C=C\c1ccccc1	2-Cyano-N-(2-furylmethyl)-5-phenyl-2,4-pentadienamide	1
22416871	1716436	CID1716436	C=CCNC(C(c(cccc1)c1C1=O)=O)=C1Cl	2-(Allylamino)-3-chloronaphthoquinone	1
7973432	1721009	CID1721009	CCCOC(c(cc1)ccc1OC(c1ccco1)=O)=O	(4-Propoxycarbonylphenyl) furan-2-carboxylate	1
14725204	1727038	CID1727038	O=C(C1(CCCC1)c1ccccc1)NCC1(CCCC1)c1ccccc1	1-Phenyl-N-[(1-phenylcyclopentyl)methyl]cyclopentanecarboxamide	0
22412090	1728326	CID1728326	Cc(cc1)ccc1C(NC(NNS(c1ccc(C)cc1)(=O)=O)=S)=O	4-Methyl-N-({2-[(4-methylphenyl)sulfonyl]hydrazino}carbothioyl)benzamide	1
49826062	1728895	CID1728895	CCN(C(/C(/C(N1)=O)=C/c2cn(CC(N3CCCC3)=O)c3c2cccc3)=O)C1=O	1-Ethyl-5-{[1-(2-oxo-2-pyrrolidinylethyl)indol-3-yl]methylene}-1,3-dihydropyri midine-2,4,6-trione	1
22404392	1736294	CID1736294	CCOC(c1c(C)[nH]c(C2=O)c1-c(cccc1)c1C2=O)=O	Ethyl 2-methyl-4,5-dioxo-3H-benzo[e]indole-1-carboxylate	1
26666284	1738130	CID1738130	CN(CCc1c(C=O)c(OC)c2OCOc2c1)C(c(cc1)ccc1F)=O	4-Fluoro-N-[2-(6-formyl-7-methoxy-1,3-benzodioxol-5-yl)ethyl]-N-methylbenzamide	0
22414982	1750903	CID1750903	Cc1cc(/C=C(/C(N2C)=O)\NC2=S)c(C)n1CCOC	5-{[1-(2-Methoxyethyl)-2,5-dimethyl-1H-pyrrol-3-yl]methylene}-3-methyl-2-thioxo-4-imidazolidinone	0
17387197	1764811	CID1764811	Cc(cc1)c(C)cc1-c1nc2ccccc2c(C(N/N=C/C=C/c2ccco2)=O)c1	2-(3,4-Dimethylphenyl)-N'-[3-(2-furyl)-2-propenylidene]-4-quinolinecarbohydrazide	1
17387782	1766005	CID1766005	COc(cc1)ccc1C(NNC(NC(c1cc(-c2ccccc2)nc2ccccc12)=O)=S)=O	N-{[2-(4-Methoxybenzoyl)hydrazino]carbothioyl}-2-phenyl-4-quinolinecarboxamide	1
17386317	1766037	CID1766037	CCn1ncc(/C=C(\CCC/C2=C\c3c(C)n(CC)nc3)/C2=O)c1C	2,6-Bis[(1-ethyl-5-methyl-1H-pyrazol-4-yl)methylene]cyclohexanone	1
17407079	1767610	CID1767610	CCNC(NNC(c1cc(-c(cc2)ccc2OCC)nc2ccccc12)=O)=S	1-[[2-(4-Ethoxyphenyl)quinoline-4-carbonyl]amino]-3-ethylthiourea	0
49649411	1771756	CID1771756	COc1ccc(/C=C(/C(Nc(cccc2)c2C(O)=O)=O)\NC(c(cc2)ccc2OC)=O)cc1	2-{[(2Z)-2-[(4-Methoxybenzoyl)amino]-3-(4-methoxyphenyl)prop-2-enoyl]amino}benzoic acid	1
4248044	1773030	CID1773030	CCCSc1nnc(NC(c(sc2c3ccc(-c4cccs4)n2)c3N)=O)s1	3-Amino-N-[5-(propylthio)-1,3,4-thiadiazol-2-yl]-6-thien-2-ylthieno[2,3-b]pyridine-2-carboxamide	1
24820887	1774431	CID1774431	CC(C(c1c(C)c(C#N)c(N)nc11)=Cc2ccc(-c(cccc3)c3C(O)=O)o2)=C1C#N	2-{5-[(2-Amino-3,7-dicyano-4,6-dimethyl-5H-cyclopenta[b]pyridin-5-ylidene)methyl]-2-furyl}benzoic acid	0
17416111	1776011	CID1776011	CCCCC(C)(OC(C1=Cc(cc2)ccc2N(C)C)=O)OC1=O	2-Butyl-5-[4-(dimethylamino)benzylidene]-2-methyl-1,3-dioxane-4,6-dione	0
17513304	1779857	CID1779857	CC(SC1=NC(/C2=C\c3ccco3)=O)=CN1C2=N	(6Z)-6-(Furan-2-ylmethylidene)-5-imino-2-methyl-[1,3]thiazolo[3,2-a]pyrimidin-7-one	0
24796906	1780811	CID1780811	COC(c(cc1)ccc1N(C(C1=Cc2ccc(-c(cc3)cc(C(O)=O)c3Cl)o2)=O)NC1=O)=O	2-Chloro-5-[5-({1-[4-(methoxycarbonyl)phenyl]-3,5-dioxo-4-pyrazolidinylidene}methyl)-2-furyl]benzoic acid	1
47195922	1788711	CID1788711	Cc(cc1)ccc1C(NNC(NC(c1ccccc1)=O)=S)=O	N-[[(4-Methylbenzoyl)amino]carbamothioyl]benzamide	1
17387237	1790631	CID1790631	Cc(cccc1)c1C(NNC(NC(COc1ccccc1)=O)=S)=O	N-{[2-(2-Methylbenzoyl)hydrazino]carbothioyl}-2-phenoxyacetamide	1
17407258	1790695	CID1790695	COc(cc1)ccc1C(NC(NNC(CCc1ccccc1)=O)=S)=O	4-Methoxy-N-{[2-(3-phenylpropanoyl)hydrazino]carbothioyl}benzamide	1
14723512	1796110	CID1796110	CCCCNC1=C(c(cccc2)c2C(c2ccc3)=O)c2c3N(C)C1=O	1-Butylamino-3-methyl-3H-naphtho[1,2,3-de]quinoline-2,7-dione	1
22413871	1796152	CID1796152	CCN(C(C(N1)=Cc2c(C)n(Cc3ccccc3)c(C)c2)=O)C1=O	5-[(1-Benzyl-2,5-dimethyl-1H-pyrrol-3-yl)methylene]-3-ethyl-2,4-imidazolidinedione	1
14731988	1799038	CID1799038	CC(C(NNc1cc(Cl)ccc1)=Nc(ccc(Cl)c1)c1Cl)=O	N'-(3-Chlorophenyl)-N-(2,4-dichlorophenyl)-2-oxopropanehydrazonamide	1
17414976	1807346	CID1807346	CCOc(cc(CNc(cc1)ccc1O)cc1)c1OCc(ccc(Cl)c1)c1Cl	4-({4-[(2,4-Dichlorobenzyl)oxy]-3-ethoxybenzyl}amino)phenol	1
14719180	1812248	CID1812248	Cc1cc(/C=C(/C(N2)=O)\NC2=O)c(C)n1-c1c(C)cccc1C	(5Z)-5-[[1-(2,6-Dimethylphenyl)-2,5-dimethylpyrrol-3-yl]methylidene]imidazolidine-2,4-dione	1
14719285	1812261	CID1812261	Cc1cc(/C=C(/C(N2)=O)\NC2=O)c(C)n1-c1c(C)cccc1	5-{[2,5-Dimethyl-1-(2-methylphenyl)-1H-pyrrol-3-yl]methylene}-2,4-imidazolidinedione	1
22400437	1815296	CID1815296	CC(C)N(C(C(C=Nc(cc1)ccc1S(N)(=O)=O)=C(N1Cc2ccco2)O)=O)C1=O	4-[[1-(2-Furanylmethyl)-2,4,6-trioxo-3-propan-2-yl-1,3-diazinan-5-ylidene]methylamino]benzenesulfonamide	1
17387302	1815721	CID1815721	Cc1cc(C=C(C(N2Cc3cc(C)ccc3)=O)NC2=O)c(C)n1-c1nccc(C)c1	5-{[2,5-Dimethyl-1-(4-methyl-2-pyridinyl)-1H-pyrrol-3-yl]methylene}-3-(3-methylbenzyl)-2,4-imidazolidinedione	1
49679613	1817641	CID1817641	Cn1c(cccc2)c2c(/C=C(\C(NC(N2c3ccccc3)=O)=O)/C2=O)c1	(5E)-5-[(1-Methylindol-3-yl)methylidene]-1-phenyl-1,3-diazinane-2,4,6-trione	1
17387390	1825554	CID1825554	COC(Cc(cc1)ccc1NC(NCCCO)=S)=O	Methyl [4-({[(3-hydroxypropyl)amino]carbothioyl}amino)phenyl]acetate	0
17401193	1827281	CID1827281	N#Cc(cc1[N+]([O-])=O)cc([N+]([O-])=O)c1-n1nnc2c1cccc2	4-(1-Benzotriazolyl)-3,5-dinitrobenzonitrile	0
26725697	1828737	CID1828737	O=C(c1n[nH]c(C2CC2)c1)N/N=C/C=C/c1ccccc1	(E)-3-Cyclopropyl-N'-((E)-3-phenylallylidene)-1H-pyrazole-5-carbohydrazide	0
26671343	1830211	CID1830211	OC(N1)=C(C=C2N=C(C=CC=C3)C3=N2)SC1=S	(5Z)-5-(1H-Benzimidazol-2-ylmethylidene)-4-hydroxy-1,3-thiazole-2(5H)-thione	0
17413483	1831449	CID1831449	O=C(c1cnccc1)Nc(cc1)cc(-c2nc(cccc3)c3[nH]2)c1Cl	Azsmo-23	0
26666622	1849198	CID1849198	C=CCN(C(O)=C(C=NCCN1CCOCC1)C(N1)=O)C1=S	(5E)-5-({[2-(Morpholin-4-yl)ethyl]amino}methylidene)-1-(prop-2-en-1-yl)-2-sulfanylpyrimidine-4,6(1H,5H)-dione	0
26659564	1850542	CID1850542	Cc(cc1)ccc1S(c1c(N)n(CCCN(C)C)c2nc3ccccc3nc12)(=O)=O	1-(3-Dimethylamino-propyl)-3-(toluene-4-sulfonyl)-1H-pyrrolo[2,3-b]quinoxalin-2-ylamine	1
26660451	1851480	CID1851480	CC(C)(C=C(C)c1cccc(C2=Nc(cc3)ccc3O)c11)N1C2=O	1-[(E)-4-Hydroxy-phenylimino]-4,4,6-trimethyl-1H,4H-pyrrolo[3,2,1-ij]quinolin-2-one	1
26726270	1854284	CID1854284	OC(c(cccc1)c1NC(NC(/C=C/c(cc1)ccc1Cl)=O)=S)=O	2-[[(E)-3-(4-Chlorophenyl)prop-2-enoyl]carbamothioylamino]benzoic acid	1
17511757	1865433	CID1865433	COc(cccc1)c1Oc(cc1)ccc1N/C=C(/CCC1)\C1=O	(2Z)-2-({[4-(2-Methoxyphenoxy)phenyl]amino}methylidene)cyclopentanone	0
26659889	1865440	CID1865440	CCOC(C(S1)=C(NC(c(cc2)ccc2OC)=O)N(C)C1=S)=O	Ethyl 4-[(4-methoxybenzoyl)amino]-3-methyl-2-sulfanylidene-1,3-thiazole-5-carboxylate	1
24791642	1868412	CID1868412	CC(c(cc1)ccc1NS(c(cc1)ccc1N/C=C/C(c(cc1)ccc1F)=O)(=O)=O)=O	N-(4-Acetyl-phenyl)-4-[(E)-3-(4-fluoro-phenyl)-3-oxo-propenylamino]-benzenesulfonamide	0
26660373	1870756	CID1870756	CCCc1nnc(NC(C(NCCN(C)C)=O)=O)s1	N-[2-(Dimethylamino)ethyl]-N'-(5-propyl-1,3,4-thiadiazol-2-yl)ethanediamide	0
26663985	1873853	CID1873853	COc1cc(OC)c(/C=C2\Oc(cc(cc3)OC(N4CCOCC4)=O)c3C2=O)cc1	(Z)-2-(2,4-Dimethoxybenzylidene)-3-oxo-2,3-dihydrobenzofuran-6-yl morpholine-4-carboxylate	1
26725780	1878468	CID1878468	COc1cc(C(NC(NNC(c(cc2)cc3c2OCO3)=O)=S)=O)cc(OC)c1OC	N-{[2-(1,3-Benzodioxol-5-ylcarbonyl)hydrazinyl]carbonothioyl}-3,4,5-trimethoxybenzamide	1
14743125	1883255	CID1883255	CCOC(C(S1)=C(c2ccccc2)O/C1=C(\C(F)(F)F)/C#N)=O	Ethyl (2E)-2-(1-cyano-2,2,2-trifluoroethylidene)-5-phenyl-1,3-oxathiole-4-carboxylate	1
26671540	1883291	CID1883291	Oc([nH]c(cc1)c2cc1Br)c2N=NC(N1CCOCC1)=S	N'-[(3Z)-5-Bromo-2-oxo-1,2-dihydro-3H-indol-3-ylidene]morpholine-4-carbothiohydrazide	1
26725782	1885341	CID1885341	O=C(/C=C/c1ccccc1)NC(NNC(c1nccnc1)=O)=S	(E)-3-Phenyl-N-[(pyrazine-2-carbonylamino)carbamothioyl]prop-2-enamide	0
26669331	1888918	CID1888918	CCc(cc1)ccc1N(CN1C2=O)CN=C1S/C2=C\c1ccccc1	(7Z)-7-Benzylidene-3-(4-ethylphenyl)-3,4-dihydro-2H-[1,3]thiazolo[3,2-a][1,3,5]triazin-6(7H)-one	1
26725899	1891764	CID1891764	CC(C)(C)N(C(/C(/C(N1)=O)=C/c(cc2)cc3c2N(CCCCl)CC3)=O)C1=O	(5E)-3-Tert-butyl-5-{[1-(3-chloropropyl)-2,3-dihydro-1H-indol-5-yl]methylidene}-6-hydroxypyrimidine-2,4(3H,5H)-dione	1
26725853	1892002	CID1892002	NC(/C(/C#N)=C\Nc(cccc1)c1C(O)=O)=O	2-((Z)-2-Carbamoyl-2-cyano-vinylamino)-benzoic acid	0
17408567	1893275	CID1893275	CC1(C)N(C(CSC2=NCCS2)=O)c(cccc2)c2C2=C1SSC2=S	2-(4,5-Dihydro-thiazol-2-ylsulfanyl)-1-(4,4-dimethyl-1-thioxo-1,4-dihydro-2,3-dithia-5-aza-cyclopenta[a]naphthalen-5-yl)-ethanone	1
853698	1893572	CID1893572	Cc1cc(N/C=C/C(c(ccc(OC)c2)c2OC)=O)no1	(2E)-1-(2,4-Dimethoxyphenyl)-3-[(5-methylisoxazol-3-yl)amino]prop-2-en-1-one	0
24803578	1894899	CID1894899	Cc(oc1cc([N+]([O-])=O)c2O)c(C(c(cc3)ccc3Br)=O)c1c2[N+]([O-])=O	(4-Bromophenyl)(5-hydroxy-2-methyl-4,6-dinitro-1-benzofuran-3-yl)methanone	0
14741699	1895705	CID1895705	Oc(cccc1)c1NC(c(cccc1)c1C1=O)=CC1=O	4-(2-Hydroxyanilino)-1,2-dihydronaphthalene-1,2-dione	1
49667970	1897383	CID1897383	O=C(c1ccccc1)NC(C(C(Cl)=C(C1=O)NC(c2ccccc2)=O)=O)=C1Cl	N-(4-Benzamido-2,5-dichloro-3,6-dioxocyclohexa-1,4-dien-1-yl)benzamide	1
17401647	1898787	CID1898787	COC(CSc(c(C#N)c1-c2ccco2)nc(N)c1C#N)=O	Methyl {[6-amino-3,5-dicyano-4-(furan-2-yl)pyridin-2-yl]sulfanyl}acetate	1
26659707	1899419	CID1899419	O=C(C(C(N1)=O)=Cc(o2)ccc2Sc2ccccc2)NC1=O	5-(5-Phenylsulfanyl-furan-2-ylmethylene)-pyrimidine-2,4,6-trione	1
14742826	1902314	CID1902314	CCOC(c1c(NC(c2ccco2)=O)n(C2CCCCC2)c2nc3ccccc3nc12)=O	Ethyl 1-cyclohexyl-2-(furan-2-carbonylamino)pyrrolo[3,2-b]quinoxaline-3-carboxylate	1
14730474	1902759	CID1902759	CN(C)/C=C1\N=C(/C=C/c(cccc2)c2OC)OC1=O	(4Z)-4-[(Dimethylamino)methylidene]-2-[(E)-2-(2-methoxyphenyl)ethenyl]-1,3-oxazol-5(4H)-one	0
26659016	1903391	CID1903391	OC(c1ccc(/C=C(/C(N2Nc3ccccc3)=O)\SC2=S)cc1)=O	4-[(Z)-(3-Anilino-4-oxo-2-sulfanylidene-1,3-thiazolidin-5-ylidene)methyl]benzoic acid	1
26670798	1904724	CID1904724	COc1ccc(CN(C(C(C(N2)=O)=Cc3ccc([N+]([O-])=O)s3)=O)C2=O)cc1	1-(4-Methoxy-benzyl)-5-[1-(5-nitro-thiophen-2-yl)-meth-(Z)-ylidene]-pyrimidine-2,4,6-trione	1
14743450	1905702	CID1905702	CCCCCn1c2nc3ccccc3nc2c(S(c2ccc(C)cc2)(=O)=O)c1NC(c1ccco1)=O	N-[3-(4-Methylphenyl)sulfonyl-1-pentylpyrrolo[3,2-b]quinoxalin-2-yl]furan-2-carboxamide	1
17416055	1906621	CID1906621	Clc(cc1)ccc1-c(c1ccccc11)nnc1Sc1nc(cccc2)c2o1	1-(1,3-Benzoxazol-2-ylthio)-4-(4-chlorophenyl)phthalazine	1
858305	1907983	CID1907983	Cc(cc1)ccc1C(/C=C/Nc1ncccc1)=O	(2E)-1-(4-Methylphenyl)-3-(2-pyridylamino)prop-2-en-1-one	0
24791577	1908267	CID1908267	CCN(C(C(C(N1)=O)=Cc2ccc([N+]([O-])=O)s2)=O)C1=S	C11H9N3O4S2	0
26671332	1908335	CID1908335	COc(ccc(C(/C=C/Nc(cc1)ccc1S(N)(=O)=O)=O)c1)c1OC	4-[(E)-3-(3,4-Dimethoxy-phenyl)-3-oxo-propenylamino]-benzenesulfonamide	0
26660868	1910944	CID1910944	CC(C(C(O)=O)=Cc1cccc2ccccc12)=CC(O)=O	(2E,4E)-3-Methyl-4-(naphthalen-1-ylmethylidene)pent-2-enedioic acid	0
26660070	1911496	CID1911496	CCN(CC)CCn1c2nc3ccccc3nc2c(S(c2ccccc2)(=O)=O)c1N	1-[2-(Diethylamino)ethyl]-3-(phenylsulfonyl)-1H-pyrrolo[2,3-b]quinoxalin-2-amine	1
26725921	1913590	CID1913590	CC1(C)OCc2c(-c3ccco3)nc3sc4c(NCCCO)ncnc4c3c2C1	3-(5-Furan-2-yl-2,2-dimethyl-1,4-dihydro-2H-3-oxa-7-thia-6,9,11-triaza-benzo[c]fluoren-8-ylamino)-prop an-1-ol	0
17401819	1914089	CID1914089	COc(cc1)ccc1-n1c2nc3ccccc3nc2c(C(NCc2ccco2)=O)c1N	2-Amino-N-(furan-2-ylmethyl)-1-(4-methoxyphenyl)-1H-pyrrolo[2,3-b]quinoxaline-3-carboxamide	1
26658489	1915036	CID1915036	COc(cccc1)c1NC(c1c(NC(CCC(O)=O)=O)sc2c1CCCCC2)=O	4-[[3-[(2-Methoxyanilino)-oxomethyl]-5,6,7,8-tetrahydro-4H-cyclohepta[b]thiophen-2-yl]amino]-4-oxobutanoic acid	1
17401842	1915966	CID1915966	Cc1cccc(NC(c2c(N)n(CC=C)c3nc4ccccc4nc23)=O)c1	2-Amino-N-(3-methylphenyl)-1-prop-2-enylpyrrolo[3,2-b]quinoxaline-3-carboxamide	1
24779890	1916319	CID1916319	Cn1c(/C=C(\C(NC(N2Cc3ccccc3)=O)=O)/C2=O)ccc1	(5E)-1-Benzyl-5-[(1-methylpyrrol-2-yl)methylidene]-1,3-diazinane-2,4,6-trione	1
26659756	1916369	CID1916369	COC(CNC(c(c1noc(-c2c3cccc2)c11)ccc1C3=O)=O)OC	6-Oxo-6H-anthra[1,9-cd]isoxazole-3-carboxylic acid (2,2-dimethoxy-ethyl)-amide	1
17512374	1919145	CID1919145	CC1(C)OCc2c(-c3ccco3)nc3sc4c(NCCN5CCOCC5)ncnc4c3c2C1	(5-Furan-2-yl-2,2-dimethyl-1,4-dihydro-2H-3-oxa-7-thia-6,9,11-triaza-benzo[c]fluoren-8-yl)-(2-morpholin-4-yl-ethyl)-amine	1
17407809	1919448	CID1919448	CC(C)OC(C(NC(c1ccccc1)=O)=CC=Cc1ccccc1)=O	2-Benzoylamino-5-phenyl-penta-2,4-dienoic acid isopropyl ester	0
17503730	1920377	CID1920377	Cc(cc1)ccc1N(C(CCl)=O)NC(C(c1ccccc1)(c1ccccc1)O)=O	N'-(Chloroacetyl)-2-hydroxy-N'-(4-methylphenyl)-2,2-diphenylacetohydrazide	1
49643895	1922265	CID1922265	COc(cc(/C=C(\C(N1)=O)/SC1=O)cc1)c1OCc1ccccc1	5-(4-Benzyloxy-3-methoxy-benzylidene)-thiazolidine-2,4-dione	1
26660886	1923497	CID1923497	O=C(CCl)Nc1cc(CP(c2ccccc2)(c2ccccc2)=O)ccc1	2-Chloro-N-[3-(diphenyl-phosphinoylmethyl)-phenyl]-acetamide	1
49714818	1923746	CID1923746	Oc(cc1)ccc1NC(CCCN(C(/C(/S1)=C\c2cccs2)=O)C1=S)=O	N-(4-Hydroxyphenyl)-4-[(5E)-4-oxo-2-sulfanylidene-5-(thiophen-2-ylmethylidene)-1,3-thiazolidin-3-yl]butanamide	1
49728179	1923747	CID1923747	Oc(cc1)ccc1NC(CCCN(C(/C(/S1)=C/c2cccs2)=O)C1=S)=O	N-(4-Hydroxyphenyl)-4-[(5Z)-4-oxo-2-sulfanylidene-5-(thiophen-2-ylmethylidene)-1,3-thiazolidin-3-yl]butanamide	1
49817248	1923912	CID1923912	CN(CC1)Cc2c1c(C(N(c1ccccc1)C(SCC(Nc(cccc1)c1OC)=O)=N1)=O)c1s2	N-(2-Methoxyphenyl)-2-[(7-methyl-4-oxo-3-phenyl-3,4,5,6,7,8-hexahydropyrido[4',3':4,5]thieno[2,3-d]pyrimidin-2-yl)sulfanyl]acetamide	1
26726169	1924757	CID1924757	COc(cc(/C=C(/C(N(C(c1ccccc1)=CS1)C1=N1)=N)\C1=O)cc1)c1OCC(O)=O	{4-[(Z)-(5-Imino-7-oxo-3-phenyl-5H-[1,3]thiazolo[3,2-a]pyrimidin-6(7H)-ylidene)methyl]-2-methoxyphenoxy}acetic acid	1
17409628	1926999	CID1926999	O=C1N=C(N2CCOCC2)S/C1=C\C=Cc1ccccc1	2-Morpholino-5-[(Z,2Z)-3-phenyl-2-propenylidene]-1,3-thiazol-4-one	0
26658665	1927661	CID1927661	CCc1ccc(/C=C2/SC(N3CCOCC3)=NC2=O)cc1	5-[1-(4-Ethyl-phenyl)-meth-(E)-ylidene]-2-morpholin-4-yl-thiazol-4-one	0
24811290	1927662	CID1927662	CCc1ccc(/C=C2\SC(N3CCOCC3)=NC2=O)cc1	(5Z)-5-(4-Ethylbenzylidene)-2-morpholin-4-yl-1,3-thiazol-4(5H)-one	0
26661758	1927956	CID1927956	COc(ccc(C(/C=C/NCc(cc1)ccc1F)=O)c1)c1OC	(2E)-1-(3,4-Dimethoxyphenyl)-3-[(4-fluorobenzyl)amino]prop-2-en-1-one	0
17414967	1928873	CID1928873	Cc1cc(C(N/N=C/C=C/c(cc2)cc3c2OCO3)=O)n[nH]1	N'-[3-(1,3-Benzodioxol-5-yl)-2-propen-1-ylidene]-5-methyl-1H-pyrazole-3-carbohydrazide	1
24789395	1929706	CID1929706	CCCOc1cccc(C(O2)=Nc(cccc3)c3C2=O)c1	2-(3-Propoxy-phenyl)-benzo[d][1,3]oxazin-4-one	1
17511846	1930124	CID1930124	CCCCn1c2nc3ccccc3nc2c(S(c2ccc(C)cc2)(=O)=O)c1NS(c1ccccc1)(=O)=O	N-[1-Butyl-3-(toluene-4-sulfonyl)-1H-pyrrolo[2,3-b]quinoxalin-2-yl]-benzenesulfonamide	1
26665612	1930697	CID1930697	COCCNC(/C(/C#N)=C/c1cccs1)=O	(Z)-2-Cyano-N-(2-methoxy-ethyl)-3-thiophen-2-yl-acrylamide	0
49647070	1932347	CID1932347	CCNc1c(CP(c2ccccc2)(c(cccc2)c2O)=O)cccc1	2-{[2-(Ethylamino)benzyl](phenyl)phosphoryl}phenol	0
14725499	1933094	CID1933094	COc1ccc(/C=C/C(NC(NNC(c2ccco2)=O)=S)=O)cc1	N-[N'-(Furan-2-carbonyl)-hydrazinocarbothioyl]-3-(4-methoxy-phenyl)-acrylamide	1
17388244	1933110	CID1933110	COc1ccc(/C=C/C(NC(NNC(Cc2cccs2)=O)=S)=O)cc1	(E)-3-(4-Methoxyphenyl)-N-[[(2-thiophen-2-ylacetyl)amino]carbamothioyl]prop-2-enamide	1
24784068	1933112	CID1933112	Oc(cccc1)c1C(NNC(NC(c1cnccc1)=O)=S)=O	N-[[(2-Hydroxybenzoyl)amino]carbamothioyl]pyridine-3-carboxamide	0
17407998	1934798	CID1934798	Cc(cc1)ccc1C(N/C(/C(NCc1ccco1)=O)=C/C=C/c1ccccc1)=O	N-{1-[(Furan-2-ylmethyl)-carbamoyl]-4-phenyl-buta-1,3-dienyl}-4-methyl-benzamide	1
14729496	1936078	CID1936078	Cc1nc(N/N=C/C=C/c2ccccc2)nc(C)c1	4,6-Dimethyl-2-{(2E)-2-[(2E)-3-phenylprop-2-en-1-ylidene]hydrazinyl}pyrimidine	0
26726397	1943201	CID1943201	[O-][N+](c1cccc(C=C(C(N2Cc3cc(C(O)=O)ccc3)=O)SC2=O)c1)=O	3-[(5-{3-Nitrobenzylidene}-2,4-dioxo-1,3-thiazolidin-3-yl)methyl]benzoic acid	1
26725852	1944908	CID1944908	OC(COc(cc1)cc(O/C2=C\c3cccs3)c1C2=O)=O	2-[[(2Z)-3-Oxo-2-(thiophen-2-ylmethylidene)-1-benzofuran-6-yl]oxy]acetic acid	0
865669	1944951	CID1944951	Cc(c(O)c1)cc(O2)c1C(CN1CCN(C/C=C/c3ccccc3)CC1)=CC2=O	(E)-4-((4-Cinnamylpiperazin-1-yl)methyl)-6-hydroxy-7-methyl-2H-chromen-2-one	1
17505247	1945860	CID1945860	CC(C)Oc1ccc(C=C(C2=O)N=C(C)N2c(cc2)ccc2C(O)=O)cc1	4-{(4Z)-2-Methyl-5-oxo-4-[4-(propan-2-yloxy)benzylidene]-4,5-dihydro-1H-imidazol-1-yl}benzoic acid	1
14743491	1949377	CID1949377	COCCCNc1c(c(CCC2)c2s2)c2nc(SCc2ccccc2)n1	(2-Benzylsulfanyl-6,7-dihydro-5H-cyclopenta[4,5]thieno[2,3-d]pyrimidin-4-yl)-(3-methoxy-propyl)-amine	1
26660129	1949842	CID1949842	CCOC(C(S1)=C(NC(c2ccc(C(C)(C)C)cc2)=O)N(C)C1=S)=O	4-[[(4-Tert-butylphenyl)-oxomethyl]amino]-3-methyl-2-sulfanylidene-5-thiazolecarboxylic acid ethyl ester	1
17505395	1950652	CID1950652	CN(C(NC(N1C)=O)=CC1=O)/N=C/C=C/c1ccccc1	3-Methyl-6-[methyl-[(E)-[(E)-3-phenylprop-2-enylidene]amino]amino]-1H-pyrimidine-2,4-dione	0
14736704	1951559	CID1951559	O=C(/C(/S1)=C/c2ccco2)N(C2)C1=NCN2c1cccc(Br)c1	3-(3-Bromophenyl)-7-(2-furylmethylene)-3,4-dihydro-2H-[1,3]thiazolo[3,2-a][1,3,5]triazin-6(7H)-one	0
26670861	1954978	CID1954978	Cc(cc1)ccc1C(N1Cc2ccco2)=NC(N(C)c(cccc2)c2C2=O)=C2C1=O	3-(Furan-2-ylmethyl)-10-methyl-2-(p-tolyl)pyrimido[4,5-b]quinoline-4,5(3H,10H)-dione	1
26725742	1963766	CID1963766	CC(C)Nc1nc(N(CN(C(c2c3cccc2)=O)S3(=O)=O)C#N)nc(OC)n1	[4-Methoxy-6-(propan-2-ylamino)-1,3,5-triazin-2-yl]-[(1,1,3-trioxo-1,2-benzothiazol-2-yl)methyl]cyanamide	0
14742626	1964982	CID1964982	O=C1c(ccc(OS(c2ccccc2)(=O)=O)c2)c2O/C1=C\c1cnccc1	(Z)-3-Oxo-2-(pyridin-3-ylmethylene)-2,3-dihydrobenzofuran-6-yl benzenesulfonate	1
17514151	1966177	CID1966177	CCCCC(CCCC)(C(NN(C(CCl)=O)c1ccccc1)=O)O	2-Butyl-N'-(chloroacetyl)-2-hydroxy-N'-phenylhexanehydrazide	1
14743165	1968992	CID1968992	CCOC(c(oc1c2c(CCC3)c3c(CC(C)C)n1)c2N)=O	1-Amino-5-isobutyl-7,8-dihydro-6H-cyclopenta[d]furo[2,3-b]pyridine-2-carboxylic acid ethyl ester	1
24789629	1973868	CID1973868	Cc1c(C(Nc2ccccc2)=O)sc(Nc(cc2)ccc2S(N)(=O)=O)n1	4-Methyl-N-phenyl-2-(4-sulfamoylanilino)-1,3-thiazole-5-carboxamide	1
26666982	1977613	CID1977613	OC(c(cccc1)c1-c(cccc1)c1C(Nc(cc1)ccc1-c1nc(cc(cc2)Cl)c2o1)=O)=O	2'-[4-(5-Chloro-benzooxazol-2-yl)-phenylcarbamoyl]-biphenyl-2-carboxylic acid	1
26664084	1978454	CID1978454	CC(c(ccc(OCCSCCN1CCCCC1)c1)c1O1)=CC1=O	4-Methyl-7-[2-(2-piperidin-1-yl-ethylsulfanyl)-ethoxy]-chromen-2-one	0
26665499	1980622	CID1980622	O=C(c1cnccc1)NC(NNC(c(cc1)ccc1F)=O)=S	N-[N'-(4-Fluoro-benzoyl)-hydrazinocarbothioyl]-nicotinamide	1
49828428	1987374	CID1987374	CN(CC1)CCN1c(cc1)ccc1NC(NC(/C=C/c1ccco1)=O)=S	(2E)-3-(Furan-2-yl)-N-{[4-(4-methylpiperazin-1-yl)phenyl]carbamothioyl}prop-2-enamide	1
50086362	1989312	CID1989312	CC(C)c1c(C(N/N=C/C=C/c2ccccc2)=O)nnn1-c1nonc1N	1-(4-Amino-1,2,5-oxadiazol-3-yl)-N'-[(1E,2E)-3-phenylprop-2-en-1-ylidene]-5-(propan-2-yl)-1H-1,2,3-triazole-4-carbohydrazide	0
24794748	1992025	CID1992025	CCOC(c1c(NC(C=CC(O)=O)=O)sc(C)c1-c1ccccc1)=O	4-{[3-(Ethoxycarbonyl)-5-methyl-4-phenyl-2-thienyl]amino}-4-oxo-2-butenoic acid	1
49667430	1993002	CID1993002	CN(CC1)Cc2c1c(C(N(c(cc1)ccc1Cl)C(SCC(N)=O)=N1)=O)c1s2	2-{[3-(4-Chlorophenyl)-7-methyl-4-oxo-3,4,5,6,7,8-hexahydropyrido[4',3':4,5]thieno[2,3-d]pyrimidin-2-yl]sulfanyl}acetamide	1
49825046	2000290	CID2000290	CN(CC1)Cc2c1c(C(N(c1ccccc1)C(SCC(N1CCCCC1)=O)=N1)=O)c1s2	7-Methyl-2-{[2-oxo-2-(piperidin-1-yl)ethyl]sulfanyl}-3-phenyl-5,6,7,8-tetrahydropyrido[4',3':4,5]thieno[2,3-d]pyrimidin-4(3H)-one	1
26659873	2002086	CID2002086	CCOCCCN(C(C(C#N)=C1)=NC(c2cccs2)=O)C(N=C2N3C=CC=C2)=C1C3=O	N-[3-Cyano-1-(3-ethoxypropyl)-5-oxidanylidene-dipyrido[1,2-d:3'',4''-f]pyrimidin-2-ylidene]thiophene-2-carboxamide	0
49667106	2003702	CID2003702	OC(CCCN(C(/C(/S1)=C\C(\Cl)=C\c2ccccc2)=O)C1=S)=O	4-{(5E)-5-[(2Z)-2-Chloro-3-phenylprop-2-en-1-ylidene]-4-oxo-2-thioxo-1,3-thiazolidin-3-yl}butanoic acid	1
49820063	2007472	CID2007472	CN(CC1)Cc2c1c(C(N(c(cc1)ccc1OC)C(SCC(Nc(cc1)ccc1OC)=O)=N1)=O)c1s2	N-(4-Methoxyphenyl)-2-{[3-(4-methoxyphenyl)-7-methyl-4-oxo-3,4,5,6,7,8-hexahydropyrido[4',3':4,5]thieno[2,3-d]pyrimidin-2-yl]sulfanyl}acetamide	1
14741113	2010180	CID2010180	CC(C)(C)OC(N[C@@H](Cc1ccccc1)c(o1)nnc1S(Cc1cc(C)ccc1)(=O)=O)=O	[(S)-2-Phenyl-1-(5-m-tolylmethanesulfonyl-[1,3,4]oxadiazol-2-yl)-ethyl]-carbamic acid tert-butyl ester	1
26725965	2012247	CID2012247	Cc(cc(cc1)C(O)=O)c1-c1ccc(/C=C(/C(N2Cc(cc3)ccc3F)=O)\NC2=O)o1	4-[5-[(Z)-[1-[(4-Fluorophenyl)methyl]-2,5-dioxoimidazolidin-4-ylidene]methyl]furan-2-yl]-3-methylbenzoic acid	1
17513116	2014540	CID2014540	COc(cc1)ccc1-c1c(C(F)(F)F)[nH]nc1-c(ccc(OCC(NN)=O)c1)c1O	2-(3-Hydroxy-4-(4-(4-methoxyphenyl)-5-(trifluoromethyl)-1H-pyrazol-3-yl)phenoxy)acetohydrazide	1
26661844	2017227	CID2017227	CC(n1c(cccc2)c2c(N(C(CCl)=O)c(cc2)ccc2Cl)c1)=O	N-(1-Acetylindol-3-yl)-2-chloro-N-(4-chlorophenyl)acetamide	1
17513328	2019060	CID2019060	Cc1ccc(/C=C2\SC(N(CC3)CCN3C(c3ccccc3)c3ccccc3)=NC2=O)o1	(5Z)-2-[4-(Diphenylmethyl)piperazin-1-yl]-5-[(5-methylfuran-2-yl)methylidene]-1,3-thiazol-4(5H)-one	1
50085771	2023917	CID2023917	OC(c(cccc1)c1NC(NC(c1ccc(-c(cc2)ccc2Br)o1)=O)=S)=O	2-[({[5-(4-Bromophenyl)furan-2-yl]carbonyl}carbamothioyl)amino]benzoic acid	1
14741108	2024413	CID2024413	COc(ccc(-c1nc(C#N)c(N(CC2)Cc3c2cccc3)o1)c1)c1OC	5-(3,4-Dihydroisoquinolin-2(1H)-yl)-2-(3,4-dimethoxyphenyl)-1,3-oxazole-4-carbonitrile	1
4242528	2029348	CID2029348	S=C1OC(c2nc3ccccc3cc2)=NN1	5-(Quinolin-2-yl)-1,3,4-oxadiazole-2(3H)-thione	0
49645798	2029569	CID2029569	O=C(/C(/SC1=S)=C/c2cnccc2)N1NS(c1ccccc1)(=O)=O	N-[(5Z)-4-Oxo-5-(pyridin-3-ylmethylidene)-2-thioxo-1,3-thiazolidin-3-yl]benzenesulfonamide	0
861297	2034924	CID2034924	Nn1c(SC/C=C/c2ccccc2)nnc1-c1cnccc1	3-(Cinnamylthio)-5-(3-pyridinyl)-4H-1,2,4-triazol-4-amine	0
14743053	2035866	CID2035866	COC(CCS(c1nc(-c2ccccc2)cc(C(F)(F)F)n1)(=O)=O)=O	Methyl 3-[4-phenyl-6-(trifluoromethyl)pyrimidin-2-yl]sulfonylpropanoate	1
26660348	2039909	CID2039909	CCC(N1Cc(cc2)ccc2OC)=NC(Sc(cccc2)c2C2=O)=C2C1=O	2-Ethyl-3-[(4-methoxyphenyl)methyl]thiochromeno[2,3-d]pyrimidine-4,5-dione	1
22401762	2043610	CID2043610	Cc1c(C(NNC(NC(/C=C/c2cccs2)=O)=S)=O)c(-c2ccccc2)no1	(E)-N-[N'-(5-Methyl-3-phenyl-isoxazole-4-carbonyl)-hydrazinocarbothioyl]-3-thiophen-2-yl-acrylamide	1
17505825	2044030	CID2044030	O=S(c(cc1)ccc1Cl)(Nc1cc2nc3ccccc3nc2n1Cc1ccccc1)=O	N-(1-Benzyl-1H-pyrrolo[2,3-b]quinoxalin-2-yl)-4-chloro-benzenesulfonamide	1
26725906	2044389	CID2044389	CC1(C)OCc2c(-c3ccco3)nc3sc4c(NCCCOC)ncnc4c3c2C1	(5-Furan-2-yl-2,2-dimethyl-1,4-dihydro-2H-3-oxa-7-thia-6,9,11-triaza-benzo[c]fluoren-8-yl)-(3-methoxy-p ropyl)-amine	1
49829278	2049024	CID2049024	OC(c(ccc(NC(CCN(C(/C(/S1)=C/c2cccs2)=O)C1=S)=O)c1)c1O)=O	2-Hydroxy-4-({3-[(5Z)-4-oxo-5-(thiophen-2-ylmethylidene)-2-thioxo-1,3-thiazolidin-3-yl]propanoyl}amino)benzoic acid	1
4245389	2049499	CID2049499	CC(C)(C)N(C1=O)NC(C)=C1Sc1ccccc1	2-Tert-butyl-5-methyl-4-phenylsulfanyl-1H-pyrazol-3-one	0
17507856	2054802	CID2054802	N#CCCN1NC(c2ccccc2)=CC1=O	3-(5-Hydroxy-3-phenyl-1H-pyrazol-1-yl)propanenitrile	0
14739140	2054899	CID2054899	Cc1nc(CC(c(ccc(O)c2)c2O)=O)cs1	1-(2,4-Dihydroxyphenyl)-2-(2-methyl-1,3-thiazol-4-yl)ethanone	0
7974961	2057268	CID2057268	CCOC(/C(/C#N)=C1\N=CN(Cc2ccccc2)C=C1)=O	Ethyl (1-benzyl-4(1H)-pyrimidinylidene)(cyano)acetate	0
49641062	2058821	CID2058821	COc(ccc(-c1cc(-c2ccccc2)nc(Cl)n1)c1)c1OC	2-Chloro-4-(3,4-dimethoxyphenyl)-6-phenylpyrimidine	1
49725028	2058961	CID2058961	COc(cc1)ccc1S(Nc(c1ccccc11)cc(SCC(O)=O)c1O)(=O)=O	[(1-Hydroxy-4-{[(4-methoxyphenyl)sulfonyl]amino}-2-naphthyl)thio]acetic acid	1
4257243	2060525	CID2060525	COc(cc1)ccc1-c(ccc(OC)c1)c1C(O)=O	4,4'-Dimethoxy-biphenyl-2-carboxylic acid	0
24835086	2060916	CID2060916	CN(C(Nc(cc1)ccc1Cl)=S)N	(Aminomethylamino)((4-chlorophenyl)amino)methane-1-thione	0
7974298	2063466	CID2063466	Oc(cc1)cc(O)c1C(Cc(cc1)ccc1Br)=O	2-(4-Bromophenyl)-1-(2,4-dihydroxyphenyl)ethanone	1
14740481	2063467	CID2063467	Oc(cc1)cc(O)c1C(Cc(cc1)ccc1F)=O	1-(2,4-Dihydroxyphenyl)-2-(4-fluorophenyl)ethanone	0
24835306	2068103	CID2068103	OC(/C=C/C(Nc(cc1)ccc1SC(C(C(F)(F)F)(F)F)(F)F)=O)=O	(2E)-4-({4-[(Heptafluoropropyl)sulfanyl]phenyl}amino)-4-oxobut-2-enoic acid	0
49819948	2068808	CID2068808	COc(cc1)ccc1S(Nc1nc2ccccc2nc1Nc1cc(C(O)=O)ccc1)(=O)=O	3-[(3-{[(4-Methoxyphenyl)sulfonyl]amino}quinoxalin-2-yl)amino]benzoic acid	0
22403585	2076592	CID2076592	Nn1c(SCCOc2ccccc2)nnc1-c1cnccc1	3-[(2-Phenoxyethyl)sulfanyl]-5-(pyridin-3-yl)-4H-1,2,4-triazol-4-amine	1
57262356	2079821	CID2079821	O=C(c1cccs1)NCCN(C(/C(/S1)=C\c2cnccc2)=O)C1=O	N-[2-[(5E)-2,4-Dioxo-5-(pyridin-3-ylmethylidene)-1,3-thiazolidin-3-yl]ethyl]thiophene-2-carboxamide	0
24829437	2081089	CID2081089	O=C(Cc(cccc1)c1F)Nc1nc(cccc2)c2[nH]1	N-(1H-1,3-Benzodiazol-2-yl)-2-(2-fluorophenyl)acetamide	1
3711637	2087378	CID2087378	Cc1noc(C)c1COC(CCOc1ccccc1)=O	(3,5-Dimethyl-1,2-oxazol-4-yl)methyl 3-phenoxypropanoate	1
24830646	2089323	CID2089323	CCCCNC(N(CC1)CCN1c(cc1)ccc1C(C)=O)=S	4-(4-Acetylphenyl)-N-butylpiperazine-1-carbothioamide	1
26657818	2097024	CID2097024	O=C(c1cccs1)Nc1n[nH]c(C(F)(F)F)n1	N-[5-(Trifluoromethyl)-1H-1,2,4-triazol-3-yl]thiophene-2-carboxamide	0
3713302	2098006	CID2098006	CC1=C(C(c2c3cccc2)=NN(C)C3=O)Oc(ccc(F)c2)c2C1=O	4-(6-Fluoro-3-methyl-4-oxo-1-benzopyran-2-yl)-2-methyl-1-phthalazinone	1
3711561	2100670	CID2100670	CC(NC(C(C(N1C)=O)=C(N)N(Cc2ccccc2)C1=O)=S)=O	N-(6-Amino-1-benzyl-3-methyl-2,4-dioxopyrimidine-5-carbothioyl)acetamide	0
17385681	2100692	CID2100692	O=C(COC(C(C(N1)=O)=CNC1=O)=O)NCc1ccccc1	(Benzylcarbamoyl)methyl 2,4-dioxo-1,2,3,4-tetrahydropyrimidine-5-carboxylate	0
24830181	2104089	CID2104089	O=C(CCl)Nc1cn(-c2ccccc2)nc1-c(cc1)ccc1F	2-Chloro-N-[3-(4-fluorophenyl)-1-phenylpyrazol-4-yl]acetamide	1
49673734	2106682	CID2106682	Cc1cc(/C=C(\C(O)=O)/C#N)c(C)n1-c1cccc2ccccc12	(2Z)-2-Cyano-3-[2,5-dimethyl-1-(1-naphthyl)-1H-pyrrol-3-yl]acrylic acid	0
24824885	2106732	CID2106732	CS(c(ccc(C(OCc1nnc(-c(cc2)ccc2Cl)o1)=O)c1)c1[N+]([O-])=O)(=O)=O	[5-(4-Chlorophenyl)-1,3,4-oxadiazol-2-yl]methyl 4-methanesulfonyl-3-nitrobenzoate	1
3712447	2112599	CID2112599	Clc(cc1)ccc1-n1nnnc1Sc1ncnc2c1ccs2	4-[1-(4-Chlorophenyl)tetrazol-5-yl]sulfanylthieno[2,3-d]pyrimidine	1
85271320	2112750	CID2112750	NC(NN=Cc1ccc(-c(cc2)ccc2S(Nc2ncccn2)(=O)=O)o1)=S	{[(5-{4-[(Pyrimidin-2-yl)sulfamoyl]phenyl}furan-2-yl)methylidene]amino}thiourea	0
3716146	2113664	CID2113664	CCc(sc1ncn2)cc1c2SCC(C(C#N)=C1N(C)c(cccc2)c2N1C)=O	2-(1,3-Dimethyl-2-benzimidazolylidene)-4-[(6-ethyl-4-thieno[2,3-d]pyrimidinyl)thio]-3-oxobutanenitrile	0
22410371	2113959	CID2113959	CCCCN1NC(c2ccccc2)=CC1=O	1-Butyl-3-phenyl-1H-pyrazol-5-ol	1
3711327	2116742	CID2116742	CN(C)S(c(cc1)ccc1C(Nc(cc1)cc(OC)c1OC)=O)(=O)=O	N-(3,4-Dimethoxyphenyl)-4-(dimethylsulfamoyl)benzamide	0
24833001	2117252	CID2117252	CCN(CC)S(c(cc1)ccc1NC(c(cc1)cnc1Cl)=O)(=O)=O	6-Chloro-N-[4-(diethylsulfamoyl)phenyl]pyridine-3-carboxamide	0
22408296	2117785	CID2117785	Cc1c(C(Nc2nc(cccc3)c3[nH]2)=O)oc2c1cccc2	N-(1H-Benzimidazol-2-yl)-3-methyl-1-benzofuran-2-carboxamide	1
26660718	2118130	CID2118130	OC(c1ccc(-c2nc(cccc3)c3s2)o1)=O	5-(1,3-Benzothiazol-2-yl)furan-2-carboxylic acid	0
3716634	2120108	CID2120108	Cc(cccc1)c1C(/C=C(\N1)/SCC1=O)=O	(2E)-2-[2-(2-Methylphenyl)-2-oxoethylidene]-1,3-thiazolidin-4-one	1
85200075	2122451	CID2122451	Cc1cc(C(NN=Cc2ccc(-c(cc3)ccc3F)o2)=O)c(C)o1	N'-{[5-(4-Fluorophenyl)furan-2-yl]methylidene}-2,5-dimethylfuran-3-carbohydrazide	1
17517324	2123428	CID2123428	CC(NS(c(cc1)ccc1NC(/C=C/c1cn(-c2ccccc2)nc1-c1ccccc1)=O)(=O)=O)=O	(E)-N-[4-(Acetylsulfamoyl)phenyl]-3-(1,3-diphenylpyrazol-4-yl)prop-2-enamide	1
24831744	2123516	CID2123516	Cc1nn(CCc2n[nH]nn2)c2nc(-c3ccc(C4CCCCC4)cc3)cc(C(F)(F)F)c12	6-(4-Cyclohexylphenyl)-3-methyl-1-[2-(2H-tetrazol-5-yl)ethyl]-4-(trifluoromethyl)pyrazolo[3,4-b]pyridine	1
24779908	2125573	CID2125573	Nc1ncc(N=Nc(cc(cc2)C(O)=O)c2Cl)s1	4-Chloro-3-[2-(2-imino-2,5-dihydro-1,3-thiazol-5-ylidene)hydrazin-1-yl]benzoic acid	0
24829321	2129427	CID2129427	NC(c(cc1)cc([N+]([O-])=O)c1Oc1cccc2cccnc12)=O	3-Nitro-4-(quinolin-8-yloxy)benzamide	1
3716071	2129439	CID2129439	Cc1cc(C(COc2cccc3cccnc23)=O)c(C)n1C	2-Quinolin-8-yloxy-1-(1,2,5-trimethylpyrrol-3-yl)ethanone	1
14736780	2129554	CID2129554	[O-][N+](c(cc1)cc([N+]([O-])=O)c1Sc1nc(cccc2)c2o1)=O	2-(2,4-Dinitrophenyl)sulfanyl-1,3-benzoxazole	1
24796665	2131970	CID2131970	Cc(cc1)ccc1C(N/C(/C(NCCCN(C)C)=O)=C/c1ccc(-c2cccc([N+]([O-])=O)c2)o1)=O	N-[(E)-3-[3-(Dimethylamino)propylamino]-1-[5-(3-nitrophenyl)furan-2-yl]-3-oxoprop-1-en-2-yl]-4-methylbenzamide	1
47197652	2131972	CID2131972	Cc(cc1)ccc1C(NC(C(NCCCN(C)C)=O)=Cc1ccc(-c2cccc([N+]([O-])=O)c2)o1)=O	N-[(Z)-3-[3-(Dimethylamino)propylamino]-1-[5-(3-nitrophenyl)furan-2-yl]-3-oxoprop-1-en-2-yl]-4-methylbenzamide	1
24782502	2134711	CID2134711	COc(cc1)cc(OC2=O)c1C=C2S(c1ccccc1)(=O)=O	7-Methoxy-3-(phenylsulfonyl)-2H-chromen-2-one	0
24815500	2136882	CID2136882	COc(c(OC)c1)cc2c1N(Cc(cccc1)c1F)C=C1C2=NN=C1c1ccccc1	5-[(2-Fluorophenyl)methyl]-7,8-dimethoxy-3-phenylpyrazolo[4,3-c]quinoline	0
14735592	2136907	CID2136907	Cc1ccc(CN(C=C23)c(cc(c(OC)c4)OC)c4C2=NN=C3c(cc2)ccc2F)cc1	3-(4-Fluorophenyl)-7,8-dimethoxy-5-[(4-methylphenyl)methyl]pyrazolo[4,3-c]quinoline	1
4249736	2142222	CID2142222	Cc(cccc1)c1NC(N1)=Cc(cccc2)c2C1=O	3-(2-Methylanilino)-2H-isoquinolin-1-one	1
17514380	2142305	CID2142305	Cc1c(C(NCc(cc2)ccc2OC)=O)c(C(c(cccc2)c2C2=O)=O)c2o1	N-[(4-Methoxyphenyl)methyl]-2-methyl-4,9-dioxo-3-benzo[f]benzofurancarboxamide	1
17514622	2142309	CID2142309	Cc1c(C(NCc2cnccc2)=O)c(C(c(cccc2)c2C2=O)=O)c2o1	2-Methyl-4,9-dioxo-N-(pyridin-3-ylmethyl)benzo[f][1]benzofuran-3-carboxamide	1
22407042	2142652	CID2142652	Cc1cc(C(N/N=C/C=C/c2ccccc2)=O)c(C)o1	2,5-Dimethyl-N-[(E)-[(E)-3-phenylprop-2-enylidene]amino]furan-3-carboxamide	1
17515417	2146435	CID2146435	CCc1nnc(NC(/C=C/c2ccco2)=O)s1	(E)-N-(5-Ethyl-1,3,4-thiadiazol-2-yl)-3-(furan-2-yl)prop-2-enamide	0
24795256	2147593	CID2147593	CC(c(cc1)cc(OC)c1OC(C1=Cc2cccc(OC)c2OC1=O)=O)=O	4-Acetyl-2-methoxyphenyl 8-methoxy-2-oxo-2H-chromene-3-carboxylate	0
17515660	2151869	CID2151869	COC(c(cc1)cc(N(C(c(cccc2)c2-c2c3cccc2)=O)C3=O)c1C(OC)=O)=O	Dimethyl 2-(5,7-dioxobenzo[d][2]benzazepin-6-yl)benzene-1,4-dicarboxylate	0
7971084	2155101	CID2155101	O=C(CSC(N(c1ccccc1)C1=O)=NC2=C1SCC2)N1CCOCC1	2-((2-Morpholino-2-oxoethyl)thio)-3-phenyl-6,7-dihydrothieno[3,2-d]pyrimidin-4(3H)-one	0
26669795	2155105	CID2155105	O=C(CSC(N(c1ccccc1)C1=O)=NC2=C1SCC2)N(CC1)CCN1c1ccccc1	2-((2-Oxo-2-(4-phenylpiperazin-1-yl)ethyl)thio)-3-phenyl-6,7-dihydrothieno[3,2-d]pyrimidin-4(3H)-one	0
4243826	2158355	CID2158355	COCCN(CCOC)C(c1cc(C(N(C=CC=C2)C2=N2)=O)c2s1)=O	N,N-Bis(2-methoxyethyl)-4-oxo-4H-pyrido[1,2-a]thieno[2,3-d]pyrimidine-2-carboxamide	0
4245117	2158911	CID2158911	CN(C)S(c(cc1)ccc1C(Nc1nnc(-c(cccc2)c2OC)o1)=O)(=O)=O	4-[(Dimethylamino)sulfonyl]-N-[5-(2-methoxyphenyl)-1,3,4-oxadiazol-2-yl]benzamide	1
4249655	2158952	CID2158952	COc(cc1)ccc1-c1nnc(NC(c(cc2)ccc2S(N(CCC2)c3c2cccc3)(=O)=O)=O)o1	4-(3,4-Dihydro-2H-quinolin-1-ylsulfonyl)-N-[5-(4-methoxyphenyl)-1,3,4-oxadiazol-2-yl]benzamide	1
7969700	2159198	CID2159198	CN(c(c(F)ccc1)c1S1)C1=NC(c1ccco1)=O	N-(4-Fluoro-3-methyl-1,3-benzothiazol-2-ylidene)furan-2-carboxamide	1
14736043	2159206	CID2159206	CCN(c(c(F)ccc1)c1S1)C1=NC(c1ccco1)=O	(Z)-N-(3-Ethyl-4-fluorobenzo[d]thiazol-2(3H)-ylidene)furan-2-carboxamide	1
7970084	2159338	CID2159338	CN(c(c(S1)c(cc2)OC)c2OC)C1=NC(c1ccco1)=O	(Z)-N-(4,7-Dimethoxy-3-methylbenzo[d]thiazol-2(3H)-ylidene)furan-2-carboxamide	0
17433488	2165997	CID2165997	CN(C(c1cccc(COc(ccc(Cl)c2)c2Cl)c1)=O)c1ccccc1	3-[(2,4-Dichlorophenoxy)methyl]-N-methyl-N-phenylbenzamide	0
24794923	2169404	CID2169404	O=C(C(F)(F)F)NC(CC1=O)=NN1c1ccccc1	2,2,2-Trifluoro-N-(5-oxo-1-phenyl-4H-pyrazol-3-yl)acetamide	1
24825902	2170628	CID2170628	O=C(CCl)Nc(cc1)ccc1-c1ccccc1	N-1,1'-Biphenyl-4-yl-2-chloroacetamide	1
49818777	2175449	CID2175449	COc(cc(/C=C/C(NC(c(cccc1)c1O)=O)=O)cc1)c1O	2-Hydroxy-N-[(2E)-3-(4-hydroxy-3-methoxyphenyl)prop-2-enoyl]benzamide	1
4245164	2175955	CID2175955	Cc1c(NS(c(cc2)ccc2N/C=C/C(c2cnccc2)=O)(=O)=O)onc1C	N-(3,4-Dimethylisoxazol-5-yl)-4-{[(1E)-3-oxo-3-pyridin-3-ylprop-1-enyl]amino}benzenesulfonamide	1
49718010	2177431	CID2177431	Cc(cc1)ccc1NC(c(cc(cc1)NC(C=CC(O)=O)=O)c1N1CCCCC1)=O	(Z)-4-[3-[(4-Methylphenyl)carbamoyl]-4-piperidin-1-ylanilino]-4-oxobut-2-enoic acid	1
17415261	2177839	CID2177839	Cc(cc1)ccc1N1N=C(c(cccc2)c2-c2ccc3)c2c3C1=O	2-(p-Tolyl)indeno[1,2,3-de]phthalazin-3(2H)-one	0
22404095	2179532	CID2179532	O=C(C(NC(c(o1)ccc1Br)=O)=CC=Cc1ccccc1)NCc1ccco1	5-Bromo-N-(1-{[(2-furylmethyl)amino]carbonyl}-4-phenyl-1,3-butadien-1-yl)-2-furamide	0
47200491	2179717	CID2179717	Cc(cc1)ccc1N=CC(C(N(C)C(N1C)=O)=O)=C1O	1,3-Dimethyl-5-{[(4-methylphenyl)amino]methylidene}-1,3-diazinane-2,4,6-trione	0
7977995	2179738	CID2179738	CN(C(C(Cc(cc1)cc2c1OCO2)C(N1C)=O)=O)C1=O	5-(1,3-Benzodioxol-5-ylmethyl)-1,3-dimethylpyrimidine-2,4,6(1H,3H,5H)-trione	0
17414776	2181475	CID2181475	Cc(cc1)ccc1N(C(C(C(N1)=O)=Cc(cc2)ccc2OC(c2cccs2)=O)=O)C1=O	4-{[1-(4-Methylphenyl)-2,4,6-trioxotetrahydro-5(2H)-pyrimidinylidene]methyl}phenyl 2-thiophenecarboxylate	1
24796019	2183366	CID2183366	CCCSC(SC1=O)=NC1=Cc1ccc([N+]([O-])=O)o1	4-[(5-Nitro-2-furyl)methylene]-2-(propylthio)-1,3-thiazol-5(4H)-one	0
24788877	2187432	CID2187432	O=C(C(C(N1Cc2ccco2)=O)=Cc2cccs2)NC1=S	1-(2-Furylmethyl)-5-(2-thienylmethylene)-2-thioxodihydro-4,6(1H,5H)-pyrimidinedione	0
47197814	2188248	CID2188248	CN(C)C(/C(/NC(c1ccccc1)=O)=C/c1ccc(-c2cccc([N+]([O-])=O)c2)o1)=O	N-{1-[(Dimethylamino)carbonyl]-2-[5-(3-nitrophenyl)-2-furyl]vinyl}benzamide	1
4261067	2190180	CID2190180	CC(C)(C)C(/C=C/Nc(cc1)ccc1NC(C)=O)=O	N-(4-{[(1E)-4,4-Dimethyl-3-oxopent-1-en-1-yl]amino}phenyl)acetamide	0
24813971	2191420	CID2191420	CCOC(CSCCOc(ccc(C=C(C(NC(N1)=O)=O)C1=O)c1)c1OC)=O	Ethyl [(2-{2-methoxy-4-[(2,4,6-trioxotetrahydropyrimidin-5(2H)-ylidene)methyl]phenoxy}ethyl)sulfanyl]acetate	1
14730631	2192212	CID2192212	COc(cc1N2CCCC2)c(/C=C(\c(cc2)ccc2Br)/C#N)cc1OC	2-(4-Bromophenyl)-3-[2,5-dimethoxy-4-(1-pyrrolidinyl)phenyl]acrylonitrile	0
4260663	2193374	CID2193374	CCCCN(C(c(cc1)c2cc1C(Nc1cnccc1)=O)=O)C2=O	2-Butyl-1,3-dioxo-N-3-pyridinyl-5-isoindolinecarboxamide	1
4260587	2193853	CID2193853	CCOC(c1c(C)c(C#N)c(NC(CSc2ncn[nH]2)=O)s1)=O	Ethyl 4-cyano-3-methyl-5-{[(4H-1,2,4-triazol-3-ylthio)acetyl]amino}-2-thiophenecarboxylate	1
14723703	2194030	CID2194030	O=S(CCSc1nc(cccc2)c2s1)(c1nc(cccc2)c2s1)=O	2-[(2-Benzothiazol-2-ylthioethyl)sulfonyl]benzothiazole	1
7967277	2196577	CID2196577	COc(cc1)ccc1-c1cc(C(F)(F)F)nc(S(CCC(N2CCOCC2)=O)(=O)=O)n1	4-(3-{[4-(4-Methoxyphenyl)-6-(trifluoromethyl)-2-pyrimidinyl]sulfonyl}propanoyl)morpholine	1
14735910	2197130	CID2197130	COc(cccc1)c1NC(c(cc1C(Nc2ccccc2)=O)c(N)nc1SCC=C)=O	2-(Allylthio)-6-amino-N~5~-(2-methoxyphenyl)-N~3~-phenyl-3,5-pyridinedicarboxamide	0
24794842	2199938	CID2199938	Cc(cc1C2=CC(c3cccs3)=O)cc(Br)c1NC2=O	(3Z)-7-Bromo-5-methyl-3-(2-oxo-2-thiophen-2-ylethylidene)-1H-indol-2-one	1
4264243	2201171	CID2201171	CCCCOC(Nc1nnc(CCOCC)s1)=O	Butyl [5-(2-ethoxyethyl)-1,3,4-thiadiazol-2-yl]carbamate	0
17512820	2201978	CID2201978	Cc1cccc(N(C(C(C(N2)=O)=Cc3ccc([N+]([O-])=O)o3)=O)C2=O)c1	5-[1-(5-Nitro-furan-2-yl)-meth-(Z)-ylidene]-1-m-tolyl-pyrimidine-2,4,6-trione	1
14735959	2202432	CID2202432	Cc1cc(OC(CS(c(ccc(C(F)(F)F)c2)c2[N+]([O-])=O)=O)=O)cc(C)c1	3,5-Dimethylphenyl {[2-nitro-4-(trifluoromethyl)phenyl]sulfinyl}acetate	1
17414054	2204351	CID2204351	CCC(Oc(cc1)ccc1C(Nc1cc(C(c2ccccc2)=O)ccc1)=O)=O	4-{[(3-Benzoylphenyl)amino]carbonyl}phenyl propionate	1
49816601	2205361	CID2205361	Cc1c(C(OC)=O)sc(NC(NNC(c(n(C)nc2C)c2Br)=O)=S)c1C(OC)=O	Dimethyl 5-[[(4-bromo-2,5-dimethylpyrazole-3-carbonyl)amino]carbamothioylamino]-3-methylthiophene-2,4-dicarboxylate	1
24792419	2207067	CID2207067	Cc(cc(cc1)F)c1S(N(C(c1ccncc1)=O)c(cc1)ccc1OC(c1ccncc1)=O)(=O)=O	4-[[(4-Fluoro-2-methylphenyl)sulfonyl](isonicotinoyl)amino]phenyl isonicotinate	0
49641105	2210568	CID2210568	N#CCCN(CCC#N)C(C1c(cccc2)c2Oc2c1cccc2)=O	N,N-Bis(2-cyanoethyl)-9H-xanthene-9-carboxamide	0
14739113	2211533	CID2211533	[O-][N+](c(cc(C=O)cc1)c1Sc1nnc(-c2ccccc2)o1)=O	3-Nitro-4-[(5-phenyl-1,3,4-oxadiazol-2-yl)sulfanyl]benzaldehyde	1
4265676	2215161	CID2215161	CCCS(c1nnnn1-c1cc(OC)ccc1)(=O)=O	1-(3-Methoxyphenyl)-5-(propylsulfonyl)-1H-tetrazole	1
17416373	2215587	CID2215587	CCOc1cccc(CNc2cccc(C(O)=O)c2)c1OCC=C	3-{[2-(Allyloxy)-3-ethoxybenzyl]amino}benzoic acid	0
14738838	2215864	CID2215864	CC(C)(C(N1CCOc(c(C)cc(C)c2)c2Cl)=O)NC1=O	3-[2-(2-Chloro-4,6-dimethylphenoxy)ethyl]-5,5-dimethyl-2,4-imidazolidinedione	0
4259811	2216908	CID2216908	CC(C)(C)C(c(sc(NCC=C)c1C#N)c1N)=O	2-(Allylamino)-4-amino-5-(2,2-dimethylpropanoyl)-3-thiophenecarbonitrile	0
4263828	2219262	CID2219262	CCOC(CCS(c1nc(-c2ccccc2)cc(C(F)(F)F)n1)(=O)=O)=O	Ethyl 3-[4-phenyl-6-(trifluoromethyl)pyrimidin-2-yl]sulfonylpropanoate	1
14739622	2221133	CID2221133	CC(C(C(C)=C1)=NOS(c2ccccc2)(=O)=O)=CC1=O	3,5-Dimethyl-4-{[(phenylsulfonyl)oxy]imino}-2,5-cyclohexadien-1-one	0
14731249	2221997	CID2221997	COc1cccc(-n2nnnc2S(C)(=O)=O)c1	1-(3-Methoxyphenyl)-5-(methylsulfonyl)-1H-tetrazole	1
4263208	2224422	CID2224422	CCOc(cc(/C=C(\c(cc1)ccc1F)/C#N)cc1)c1OCc1ccc(C(O)=O)o1	5-({4-[2-Cyano-2-(4-fluorophenyl)vinyl]-2-ethoxyphenoxy}methyl)-2-furoic acid	1
24790793	2225472	CID2225472	[O-][N+](c(cc1)cc2c1c(Cl)c(C(NCCCN1CCOCC1)=O)s2)=O	3-Chloro-N-[3-(4-morpholinyl)propyl]-6-nitro-1-benzothiophene-2-carboxamide	1
14740545	2229171	CID2229171	CCCCc(cc1)ccc1NC(CSCC(NN1)=CC1=O)=O	N-(4-Butylphenyl)-2-{[(5-hydroxy-1H-pyrazol-3-yl)methyl]thio}acetamide	1
49825355	2229294	CID2229294	COCCN(C(c(cc1)c2cc1C(Nc1cnccc1)=O)=O)C2=O	2-(2-Methoxyethyl)-1,3-dioxo-N-(pyridin-3-yl)-2,3-dihydro-1H-isoindole-5-carboxamide	0
47199903	2230000	CID2230000	Brc1ccc(CNc2cc3cccnc3cc2)cc1	N-(4-Bromobenzyl)-6-quinolinamine	1
7975963	2230978	CID2230978	COc(cc1)ccc1C(C=CN1CCOCC1)=O	(Z)-1-(4-Methoxyphenyl)-3-morpholin-4-ylprop-2-en-1-one	0
4255713	2238621	CID2238621	COC(c(cccc1)c1OC(c(o1)ccc1Br)=O)=O	2-(Methoxycarbonyl)phenyl 5-bromo-2-furoate	1
7972633	2246003	CID2246003	O=C(CCS(NCc1ccccc1)=O)NCc1ccccc1	N-Benzyl-3-benzylsulfinamoylpropanamide	0
14735729	2247080	CID2247080	N#CCN(CCC1)C1=C[N+]([O-])=O	1-Cyanomethyl-2-nitromethylenepyrrolidine	0
17415430	2247463	CID2247463	CCc1nnc(NS(c(cc2)ccc2NC(NC(/C=C/c2ccc(C(C)C)cc2)=O)=S)(=O)=O)s1	N-{[(4-{[(5-Ethyl-1,3,4-thiadiazol-2-yl)amino]sulfonyl}phenyl)amino]carbonothioyl}-3-(4-isopropylphenyl)acrylamide	1
7976305	2248499	CID2248499	O=C(C(CC1)=CNc(cc2)cc3c2OCO3)c2c1cccc2	(2E)-2-[(1,3-Benzodioxol-5-ylamino)methylidene]-3,4-dihydronaphthalen-1-one	1
14724214	2249389	CID2249389	O=C/C(/c1nc(cccc2)c2o1)=C\Nc1ncccc1	2-Benzooxazol-2-yl-3-(pyridin-2-ylamino)-propenal	1
47203452	2251173	CID2251173	CC(C)(C)c1csc(NC(c(c(F)c(c(F)c2F)F)c2F)=O)n1	N-(4-Tert-Butyl-thiazol-2-yl)-2,3,4,5,6-pentafluoro-benzamide	1
17513455	2251550	CID2251550	CC(NN1c2ccccc2)=C(C(C(C2=O)=C(C)NN2c2ccccc2)c(cc2)ccc2[N+]([O-])=O)C1=O	1H-Pyrazol-5-ol, 4,4'-[(4-nitrophenyl)methylene]bis[3-methyl-1-phenyl-	1
26660260	2253428	CID2253428	Cc(c1c2ccc3nonc13)c(C)n2O	7,8-Dimethyl-2-oxa-1,3,6-triaza-as-indacen-6-ol	0
17433047	2255059	CID2255059	CCCCOc(cc1)ccc1C(N/C(/C(NC)=O)=C/C=C/c1ccccc1)=O	4-Butoxy-N-[(2E,4E)-1-(methylamino)-1-oxo-5-phenylpenta-2,4-dien-2-yl]benzamide	1
17413737	2255475	CID2255475	COc(cc1)cc(OC)c1NC(C(NNC(c1cccs1)=O)=O)=O	N-(2,4-Dimethoxyphenyl)-2-oxo-2-[2-(thiophene-2-carbonyl)hydrazinyl]acetamide	1
17412290	2256979	CID2256979	COc(ccc(/C=C(/C(N1CCOCC1)=O)\C#N)c1)c1Br	3-(3-Bromo-4-methoxyphenyl)-2-(4-morpholinylcarbonyl)acrylonitrile	0
7975227	2258047	CID2258047	Cc1cc(N/C=C/C(c(cc2)ccc2OC)=O)no1	(E)-1-(4-Methoxyphenyl)-3-[(5-methyl-1,2-oxazol-3-yl)amino]prop-2-en-1-one	0
49723713	2264794	CID2264794	O=C(c(cc1)ccc1N(CC1)CCN1C(c(cc1)cc(F)c1F)=O)c1cc(F)ccc1	{4-[4-(3,4-Difluorobenzoyl)piperazin-1-yl]phenyl}(3-fluorophenyl)methanone	1
17508325	2267307	CID2267307	Cc1nc(NS(c(cc2)ccc2N/C=C/C(c(cc2)ccc2Cl)=O)(=O)=O)nc(C)c1	4-[3-(4-Chloro-phenyl)-3-oxo-propenylamino]-N-(4,6-dimethyl-pyrimidin-2-yl)-benzenesulfonamide	0
24783894	2267309	CID2267309	Cc(cc1N)nn1-c(cc1)cc(S(O)(=O)=O)c1Oc1ccccc1	5-(5-Amino-3-methyl-1H-pyrazol-1-yl)-2-phenoxybenzenesulfonic acid	0
17415978	2267686	CID2267686	CCOC(C(C(OCC)=O)=CNc1ncccc1C)=O	Diethyl {[(3-methyl-2-pyridinyl)amino]methylene}malonate	0
17509562	2268032	CID2268032	Cc(cc1)ccc1S(Oc(ccc(/C=C(\C(N1)=O)/SC1=S)c1)c1OC)(=O)=O	2-Methoxy-4-[(E)-(4-oxo-2-thioxo-1,3-thiazolidin-5-ylidene)methyl]phenyl 4-methylbenzenesulfonate	1
7976415	2272916	CID2272916	CN(C)/C=C/C(N(C)C)=C(C(OC)=O)C(OC)=O	Dimethyl 2-[(E)-1,3-bis(dimethylamino)prop-2-enylidene]propanedioate	0
7975352	2275799	CID2275799	OC(c(cccc1)c1C(OCCCCOC(c(cccc1)c1C(O)=O)=O)=O)=O	2-({4-[(2-Carboxybenzoyl)oxy]butoxy}carbonyl)benzoic acid	0
17415657	2277493	CID2277493	[O-][N+](c(cc(cc1)S(C(F)(F)F)(=O)=O)c1Sc1nc(cccc2)c2s1)=O	2-[2-Nitro-4-(trifluoromethylsulfonyl)phenyl]sulfanyl-1,3-benzothiazole	1
14735096	2287870	CID2287870	COC(c(cc1)ccc1OCCOc1ccccc1)=O	Methyl 4-(2-phenoxyethoxy)benzoate	1
7973173	2290868	CID2290868	CCCOc1ccc(C(CCC2)=C2C(O2)=O)c2c1OCCC	6,7-Dipropoxy-2,3-dihydrocyclopenta[c]chromen-4(1H)-one	1
47197700	2291402	CID2291402	O=C(/C=C/NCc1cnccc1)c(cc1)ccc1-c1ccccc1	1-(4-Biphenylyl)-3-[(3-pyridinylmethyl)amino]-2-propen-1-one	1
7972953	2291818	CID2291818	N#CCCN(CC1)CCN1C(c1ccc(-c2cccc(Cl)c2)o1)=S	3-(4-(5-(3-Chlorophenyl)furan-2-carbonothioyl)piperazin-1-yl)propanenitrile	1
17433295	2293436	CID2293436	CCOC(c1c(C)nc(NC(NC(c2ccco2)=O)=S)s1)=O	Ethyl 2-{[(2-furoylamino)carbonothioyl]amino}-4-methyl-1,3-thiazole-5-carboxylate	1
14738581	2298960	CID2298960	Cc1c(NS(c(cc2)ccc2N/C=C/C(c2ccccc2)=O)(=O)=O)onc1C	N-(3,4-Dimethylisoxazol-5-yl)-4-{[(1E)-3-oxo-3-phenylprop-1-enyl]amino}benzenesulfonamide	1
24829554	2303048	CID2303048	O=C(/C=C/c1ccco1)Nc(cc1)cc2c1OCO2	(E)-N-(1,3-Benzodioxol-5-yl)-3-(furan-2-yl)prop-2-enamide	1
24830410	2305347	CID2305347	CC1(C)c(cccc2)c2N(C)C1=CC=C(C#N)C#N	[(2Z)-2-(1,3,3-Trimethyl-1,3-dihydro-2H-indol-2-ylidene)ethylidene]propanedinitrile	0
14744853	2307365	CID2307365	Cc1cnnn1-c(cc1)ccc1C(CCl)=O	2-Chloro-1-[4-(5-methyltriazol-1-yl)phenyl]ethanone	1
14744500	2307367	CID2307367	CC(C)(C)c1cnnn1-c(cc1)ccc1C(CCl)=O	1-[4-(5-Tert-butyltriazol-1-yl)phenyl]-2-chloroethanone	1
24836420	2309197	CID2309197	[O-][N+](c1ccc(C(Nc(cc2)ccc2S(N2CCOCC2)(=O)=O)=O)o1)=O	N-(4-Morpholin-4-ylsulfonylphenyl)-5-nitrofuran-2-carboxamide	1
24830913	2309599	CID2309599	CCOC(Cc1csc(NC(/C=C/c(o2)ccc2Br)=O)n1)=O	Ethyl 2-[2-[[(E)-3-(5-bromofuran-2-yl)prop-2-enoyl]amino]-1,3-thiazol-4-yl]acetate	0
22409853	2310223	CID2310223	[O-][N+](c(cc1)ccc1C(OC(C(F)(F)F)(C(F)(F)F)c(cc1)ccc1NS(c1ccccc1)(=O)=O)=O)=O	[2-[4-(Benzenesulfonamido)phenyl]-1,1,1,3,3,3-hexafluoropropan-2-yl] 4-nitrobenzoate	0
24831981	2314252	CID2314252	CCOC(Cc1csc(NC(/C=C/c2ccco2)=O)n1)=O	Ethyl 2-[2-[[(E)-3-(furan-2-yl)prop-2-enoyl]amino]-1,3-thiazol-4-yl]acetate	0
24779878	2314355	CID2314355	CC(Nc(cc1)ccc1S(Nc1nc2ccccc2nc1Nc(cc1)ccc1N)(=O)=O)=O	N-{4-[({3-[(4-Aminophenyl)amino]-2-quinoxalinyl}amino)sulfonyl]phenyl}acetamide	1
22409886	2315023	CID2315023	Cc1ccc(/C=C/C(Nc2nccs2)=O)o1	(E)-3-(5-Methylfuran-2-yl)-N-(1,3-thiazol-2-yl)prop-2-enamide	0
24836021	2315232	CID2315232	Cc(c(/C=C(/C(N1CCCCCC(O)=O)=O)\SC1=S)c1Cl)nn1-c1ccccc1	6-[(5Z)-5-[(5-Chloro-3-methyl-1-phenylpyrazol-4-yl)methylidene]-4-oxo-2-sulfanylidene-1,3-thiazolidin-3-yl]hexanoic acid	1
17386181	2319222	CID2319222	Oc(cc1)cc(C=C2c(c(C=O)c3)nn3-c3ccccc3)c1OC2=O	3-(6-Hydroxy-2-oxochromen-3-yl)-1-phenylpyrazole-4-carbaldehyde	1
24826682	2319244	CID2319244	O=C(CCl)Nc1cn(-c2ccccc2)nc1-c1ccccc1	2-Chloro-N-(1,3-diphenylpyrazol-4-yl)acetamide	1
26660629	2319752	CID2319752	NS(c(cc1)ccc1NC(/C=C/c1cccs1)=O)(=O)=O	(E)-N-(4-Sulfamoylphenyl)-3-thiophen-2-ylprop-2-enamide	0
49671745	2320102	CID2320102	CN(C(C(C=Nc1ccccc1)=C(N1C)O)=O)C1=O	5-(Anilinomethylene)-1,3-dimethyl-2,4,6(1H,3H,5H)-pyrimidinetrione	0
3715971	2320547	CID2320547	CC1(C)c(cccc2)c2N(C)/C1=C/C(c(nc(nc1)S(C)(=O)=O)c1Cl)=O	(2E)-1-(5-Chloro-2-methylsulfonylpyrimidin-4-yl)-2-(1,3,3-trimethylindol-2-ylidene)ethanone	1
49674065	2321468	CID2321468	ClC(c1nc(cccc2)c2n2nncc12)(Cl)Cl	4-(Trichloromethyl)triazolo[1,5-a]quinoxaline	1
3717544	2322121	CID2322121	N#CC1=C2Sc(cccc3)c3N2CCCC1=O	7-Oxo-9,10-dihydro-8H-azepino[2,1-b][1,3]benzothiazole-6-carbonitrile	0
22411216	2322197	CID2322197	O=C(Nc(cc1)cc(Cl)c1Cl)Nc(cccc1)c1NS(c1cccs1)(=O)=O	3-(3,4-Dichlorophenyl)-1-[2-(thiophene-2-sulfonamido)phenyl]urea	1
49675250	2324901	CID2324901	Cc(cc1)ccc1S(Cc(cc(c([N+]([O-])=O)c1)F)c1[N+]([O-])=O)(=O)=O	1-Fluoro-5-[(4-methylphenyl)sulfonylmethyl]-2,4-dinitrobenzene	1
24791915	2329433	CID2329433	CCOC(c(cc1)ccc1NC(/C=C/c1cccs1)=O)=O	Ethyl 4-[[(E)-3-thiophen-2-ylprop-2-enoyl]amino]benzoate	1
26657742	2329757	CID2329757	O=C(/C=C/c1cccs1)Nc1nncs1	(E)-N-(1,3,4-Thiadiazol-2-yl)-3-thiophen-2-ylprop-2-enamide	0
24825327	2330223	CID2330223	Cc(cc1)ccc1NC(C(S(CC1)(=O)=O)=C(c2ccccc2)S1(=O)=O)=O	N-(4-Methylphenyl)-1,1,4,4-tetraoxo-6-phenyl-2,3-dihydro-1,4-dithiine-5-carboxamide	1
3711244	2330332	CID2330332	CN(C(c(cc1)ccc1F)=CS1)/C1=C(\c1nnc2n1-c(cccc1)c1SC2)/C#N	(2E)-2-[4-(4-Fluorophenyl)-3-methyl-1,3-thiazol-2-ylidene]-2-(4H-[1,2,4]triazolo[3,4-c][1,4]benzothiazin-1-yl)acetonitrile	1
22409302	2331994	CID2331994	O=C(c(cccc1)c1NS(c(cc1)ccc1F)(=O)=O)Nc(cc1)ccc1-c1nc(cccc2)c2[nH]1	N-(4-(1H-Benzo[d]imidazol-2-yl)phenyl)-2-(4-fluorophenylsulfonamido)benzamide	0
3716687	2335498	CID2335498	CS(c(nc1)nc(C(Nc(cc2)ccc2N2CCOCC2)=O)c1Cl)(=O)=O	5-Chloro-2-methylsulfonyl-N-(4-morpholin-4-ylphenyl)pyrimidine-4-carboxamide	0
49673996	2335552	CID2335552	COc1cccc(NC(c(nc(nc2)S(C)(=O)=O)c2Cl)=O)c1	5-Chloro-N-(3-methoxyphenyl)-2-methylsulfonylpyrimidine-4-carboxamide	1
24832525	2336213	CID2336213	N#C/C(/C(NCc1ccccc1)=O)=C\c(cc1)cc([N+]([O-])=O)c1O	(E)-N-Benzyl-2-cyano-3-(4-hydroxy-3-nitrophenyl)prop-2-enamide	1
22410682	2336835	CID2336835	O=C(c(cccc1)c1NS(c(cc1)ccc1F)(=O)=O)Nc1nc(-c2ccccc2)cs1	2-[(4-Fluorophenyl)sulfonylamino]-N-(4-phenyl-1,3-thiazol-2-yl)benzamide	1
24832567	2337135	CID2337135	CN(C(/C=C/c1ccco1)=O)c(cccc1)c1C(O)=O	2-[[(E)-3-(Furan-2-yl)prop-2-enoyl]-methylamino]benzoic acid	0
3714502	2337349	CID2337349	O=C(C=C(c(c(F)c(c(F)c1F)F)c1F)Oc1c(c(F)c2F)F)c1c2F	5,6,7,8-Tetrafluoro-2-(2,3,4,5,6-pentafluorophenyl)chromen-4-one	1
22409659	2339127	CID2339127	Cc1cccc(Nc(nc(c(C#N)c2CC#N)N)c2C#N)c1	2-Amino-4-(cyanomethyl)-6-(3-methylanilino)pyridine-3,5-dicarbonitrile	0
22403745	2339359	CID2339359	CCO/C=C(\c(cccc1)c1C(N1Cc2ccccc2)=O)/C1=O	(4E)-2-Benzyl-4-(ethoxymethylidene)isoquinoline-1,3-dione	0
22406524	2343358	CID2343358	CCCCCCCCNC(/C(/C#N)=C/c(cccc1)c1[N+]([O-])=O)=O	(E)-2-Cyano-3-(2-nitrophenyl)-N-octylprop-2-enamide	1
16953658	2346696	CID2346696	Cc1ccc(/C=C(/C(Nc2c(C)cccc2C)=O)\C#N)s1	(E)-2-Cyano-N-(2,6-dimethylphenyl)-3-(5-methylthiophen-2-yl)prop-2-enamide	1
85198467	2347270	CID2347270	CN(Cc1ccccc1)C(COC(/C=C/c(cc1)cc2c1OCO2)=O)=O	[2-[Benzyl(methyl)amino]-2-oxoethyl] (E)-3-(1,3-benzodioxol-5-yl)prop-2-enoate	1
85199857	2348370	CID2348370	O=C(c(cc1)ccc1NS(c1cccs1)(=O)=O)NN=Cc(cccc1)c1OC(F)F	N-[4-(N'-{[2-(Difluoromethoxy)phenyl]methylidene}hydrazinecarbonyl)phenyl]thiophene-2-sulfonamide	1
85268629	2348373	CID2348373	O=C(c(cc1)ccc1NS(c1cccs1)(=O)=O)NN=Cc(cc1)cc(F)c1F	N-(4-{N'-[(3,4-Difluorophenyl)methylidene]hydrazinecarbonyl}phenyl)thiophene-2-sulfonamide	1
85268635	2348410	CID2348410	Oc(c(Br)cc(C=NNC(c(cccc1)c1NS(c1cccs1)(=O)=O)=O)c1)c1Br	N-[(3,5-Dibromo-4-hydroxyphenyl)methylideneamino]-2-(thiophen-2-ylsulfonylamino)benzamide	1
24825314	2349298	CID2349298	COc(cccc1)c1N(CC1)CCN1C(/C=C/c(n(cccc1)c1n1)c1Cl)=O	(E)-3-(2-Chloroimidazo[1,2-a]pyridin-3-yl)-1-[4-(2-methoxyphenyl)piperazin-1-yl]prop-2-en-1-one	0
14745851	2352196	CID2352196	CCOC(c1c(C)cc(NC(c2ccc(C)s2)=O)s1)=O	Ethyl 3-methyl-5-[(5-methylthiophene-2-carbonyl)amino]thiophene-2-carboxylate	1
26670291	2352228	CID2352228	O=C(/C=C/c1cccs1)Nc(cc1)ccc1S(Nc1ncccn1)(=O)=O	(E)-N-[4-(Pyrimidin-2-ylsulfamoyl)phenyl]-3-thiophen-2-ylprop-2-enamide	0
85199995	2352298	CID2352298	COc(cc1)cc(C=NNC(c(cccc2)c2NS(c2cccs2)(=O)=O)=O)c1OC	N-(2-{N'-[(2,5-Dimethoxyphenyl)methylidene]hydrazinecarbonyl}phenyl)thiophene-2-sulfonamide	1
85268614	2352364	CID2352364	Oc(c(Br)cc(C=NNC(c(cc1)ccc1NS(c1cccs1)(=O)=O)=O)c1)c1Br	N-[(3,5-Dibromo-4-hydroxyphenyl)methylideneamino]-4-(thiophen-2-ylsulfonylamino)benzamide	1
85198389	2357841	CID2357841	Oc1ccc(C=NNC(c(cccc2)c2NS(c2cccs2)(=O)=O)=O)cc1	N-(2-{N'-[(4-Hydroxyphenyl)methylidene]hydrazinecarbonyl}phenyl)thiophene-2-sulfonamide	1
49676229	2358824	CID2358824	[O-][N+](c(cc(C=Nc(c1ccc2)cccc1c2O)cc1)c1Cl)=O	5-{[(4-Chloro-3-nitrophenyl)methylidene]amino}naphthalen-1-ol	1
85269987	2359495	CID2359495	COc(cc1)ccc1NS(c1cccc(C(NN=Cc(cc2Br)cc(Br)c2O)=O)c1)(=O)=O	N-[(3,5-Dibromo-4-hydroxyphenyl)methylideneamino]-3-[(4-methoxyphenyl)sulfamoyl]benzamide	0
22411309	2361692	CID2361692	Cn1c(SCc(cc2)ccc2C(N=Nc(c(cccc2)c2n2C)c2O)=O)nnc1	N-[(Z)-(1-Methyl-2-oxoindol-3-ylidene)amino]-4-[(4-methyl-1,2,4-triazol-3-yl)sulfanylmethyl]benzamide	1
85271003	2363542	CID2363542	COc(ccc(/C=C/C(OCC(NC1CCCCCC1)=O)=O)c1)c1OC	[2-(Cycloheptylamino)-2-oxoethyl] (E)-3-(3,4-dimethoxyphenyl)prop-2-enoate	1
24828496	2366372	CID2366372	CCCCCCN(C(c1cccs1)=NN1)C1=S	4-Hexyl-3-thiophen-2-yl-1H-1,2,4-triazole-5-thione	0
3717960	2368170	CID2368170	CC1(C)c(cccc2)c2N(C)C1=CC(COC(Cn1nnc(-c2ccccc2)n1)=O)=O	[(3Z)-2-Oxo-3-(1,3,3-trimethylindol-2-ylidene)propyl] 2-(5-phenyltetrazol-2-yl)acetate	1
3714560	2368420	CID2368420	COCCOC(C1=CC(C(c(cc(cc2)F)c2O)=O)=COC1=N)=O	2-Methoxyethyl 5-(5-fluoro-2-hydroxybenzoyl)-2-iminopyran-3-carboxylate	0
24836684	2368463	CID2368463	COCCNC(/C(/C#N)=C/C=C/c(cccc1)c1[N+]([O-])=O)=O	(2E,4E)-2-Cyano-N-(2-methoxyethyl)-5-(2-nitrophenyl)penta-2,4-dienamide	1
24832654	2368997	CID2368997	CN(C)c1ccc(C=NCCc(cc2)ccc2S(N)(=O)=O)cc1	4-[2-[[4-(Dimethylamino)benzylidene]amino]ethyl]benzenesulfonamide	0
24833191	2369264	CID2369264	CCOc(cccc1)c1NC(C1=CC(C(c(cc(cc2)Br)c2O)=O)=COC1=N)=O	5-(5-Bromo-2-hydroxybenzoyl)-N-(2-ethoxyphenyl)-2-iminopyran-3-carboxamide	1
26670289	2369356	CID2369356	Cc1ccnc2nc(C(Nc3nc(cccc4)c4s3)=O)nn12	N-(1,3-Benzothiazol-2-yl)-7-methyl-[1,2,4]triazolo[1,5-a]pyrimidine-2-carboxamide	1
14743736	2369606	CID2369606	O=C(CCl)Nc1cc(-c2ccccc2)nn1-c1ccccc1	2-Chloro-N-(2,5-diphenylpyrazol-3-yl)acetamide	1
24832657	2369639	CID2369639	CC(C)(C)c(cc1NC(CCl)=O)nn1-c1ccccc1	N-(3-Tert-butyl-1-phenyl-1H-pyrazol-5-yl)-2-chloroacetamide	1
85268429	2370607	CID2370607	CC(c(cc1)ccc1NC(COC(Cc1cscc1)=O)=O)=O	[(4-Acetylphenyl)carbamoyl]methyl 2-(thiophen-3-yl)acetate	1
24826949	2374505	CID2374505	O=C(c(cccc1)c1Cl)NC(Nn1cnnc1)=S	2-Chloro-N-(1,2,4-triazol-4-ylcarbamothioyl)benzamide	0
3714000	2376685	CID2376685	O=C(c1ccco1)Nc1nnc(SCc(cc2)ccc2F)s1	N-(5-{[(4-Fluorophenyl)methyl]sulfanyl}-1,3,4-thiadiazol-2-yl)furan-2-carboxamide	1
24826552	2378273	CID2378273	CCn1c(-c2ccccc2)c(C(CCl)=O)c2c1cccc2	2-Chloro-1-(1-ethyl-2-phenyl-1H-indol-3-yl)ethanone	1
24826599	2378291	CID2378291	Cc1cc(C(CCl)=O)c(C)n1-c(cc1)ccc1OC	2-Chloro-1-[1-(4-methoxyphenyl)-2,5-dimethyl-1H-pyrrol-3-yl]ethan-1-one	1
22402056	2378425	CID2378425	O=C(CCl)NC(NC1(CC(C2)C3)CC3CC2C1)=O	N-[(1-Adamantylamino)-oxomethyl]-2-chloroacetamide	1
24779797	2379371	CID2379371	NC(/C(/C#N)=C/c(cc1Cl)cc(Cl)c1OCc(cc1)ccc1Cl)=O	(E)-2-Cyano-3-[3,5-dichloro-4-[(4-chlorophenyl)methoxy]phenyl]prop-2-enamide	1
16952919	2380062	CID2380062	Cc(cc1)ccc1C(OC1=O)=NC1=CN(C)C	2-(4-Methylphenyl)-4-(dimethylaminomethylene)-2-oxazoline-5-one	0
17517210	2382466	CID2382466	CCOC(SCC(Nc1nc(-c2ccccc2)cs1)=O)=S	O-Ethyl [2-oxo-2-[(4-phenyl-1,3-thiazol-2-yl)amino]ethyl]sulfanylmethanethioate	1
14746478	2382936	CID2382936	COc(cc1)ccc1-c1c(-c(cc2)ccc2OC)oc(NC(CCl)=O)c1C#N	2-Chloro-N-[3-cyano-4,5-bis(4-methoxyphenyl)furan-2-yl]acetamide	1
49673799	2384236	CID2384236	O=C(CCl)N(CCc1ccccc1)CCc1ccccc1	2-Chloro-N,N-diphenethyl-acetamide	1
14746690	2384253	CID2384253	CCN(CC)C(c1c(C)c(C(OCC)=O)c(NC(CCl)=O)s1)=O	Ethyl 2-(2-chloroacetamido)-5-(diethylcarbamoyl)-4-methylthiophene-3-carboxylate	1
14744764	2384328	CID2384328	OCCCNC(C=NN(c1nc(cccc2)c2[nH]1)C1=O)=C1Cl	2-(1H-1,3-Benzodiazol-2-yl)-4-chloro-5-[(3-hydroxypropyl)amino]-2,3-dihydropyridazin-3-one	1
24828853	2387018	CID2387018	Cn1c(-c2ccccc2)c(C(CCl)=O)c2c1cccc2	2-Chloro-1-(1-methyl-2-phenyl-1H-indol-3-yl)-ethanone	1
22407378	2388850	CID2388850	CCc1cccc(CC)c1NC(/C(/C#N)=C/c1c(C(F)(F)F)cccc1)=O	(E)-2-Cyano-N-(2,6-diethylphenyl)-3-[2-(trifluoromethyl)phenyl]prop-2-enamide	0
85268038	2390605	CID2390605	O=C(c(cc1)ccc1NS(c1cccs1)(=O)=O)NN=Cc(cc1)ccc1OC(F)F	N-[4-(N'-{[4-(Difluoromethoxy)phenyl]methylidene}hydrazinecarbonyl)phenyl]thiophene-2-sulfonamide	1
85268355	2392876	CID2392876	Cc1cc(NS(c(cc2)ccc2NC(c2ccc([N+]([O-])=O)s2)=O)(=O)=O)nc(C)n1	N-{4-[(2,6-Dimethylpyrimidin-4-yl)sulfamoyl]phenyl}-5-nitrothiophene-2-carboxamide	1
26657769	2393470	CID2393470	O=C(CCl)Nc(cccc1)c1C(Nc(cc1)cc2c1OCO2)=O	N-(2H-1,3-Benzodioxol-5-yl)-2-(2-chloroacetamido)benzamide	1
22406303	2393485	CID2393485	CC(C)Cn1c(C)c(/C=C(/C(O)=O)\C#N)cc1C	2-Cyano-3-[2,5-dimethyl-1-(2-methylpropyl)-1H-pyrrol-3-yl]prop-2-enoic acid	0
85268040	2395291	CID2395291	[O-][N+](c1ccc(C(OCC(NC2CCCC2)=O)=O)o1)=O	(Cyclopentylcarbamoyl)methyl 5-nitrofuran-2-carboxylate	1
24831514	2396533	CID2396533	O=C(CCl)Nc1cc(Oc2ccccc2)ccc1	2-Chloro-N-(3-phenoxyphenyl)acetamide	1
24834917	2400441	CID2400441	N#CCN(C(CCl)=Nc1c2cccc1)C2=O	2-[2-(Chloromethyl)-4-oxo-3,4-dihydroquinazolin-3-yl]acetonitrile	1
16953068	2402693	CID2402693	COCCN(C(N)=C(C(OCCOC)=O)S1)C1=S	2-Methoxyethyl 4-amino-3-(2-methoxyethyl)-2-sulfanylidene-1,3-thiazole-5-carboxylate	0
24828127	2404824	CID2404824	CC(C)N(c1ccccc1)c(cc1)ccc1NC(CCl)=O	2-Chloro-N-[4-(N-propan-2-ylanilino)phenyl]acetamide	1
49676111	2405875	CID2405875	O=C(CCl)N(CC1)CCN1S(c1cc2ccccc2cc1)(=O)=O	2-Chloro-1-[4-(naphthalene-2-sulfonyl)piperazin-1-yl]ethan-1-one	1
22410442	2407524	CID2407524	COc1cc(/C=C(\CC/C2=C\c(cc3OC)cc(OC)c3O)/C2=O)cc(OC)c1O	(2E,5E)-2,5-Bis[(4-hydroxy-3,5-dimethoxyphenyl)methylidene]cyclopentan-1-one	0
24825651	2412504	CID2412504	O=C(CCl)N=C1SC=CN1Cc(ccc(Cl)c1)c1Cl	2-Chloro-N-[(2Z)-3-(2,4-dichlorobenzyl)-1,3-thiazol-2(3H)-ylidene]acetamide	1
22401790	2416879	CID2416879	OC(c1ccc(/C=C(\CCCC2=Cc(cc3)ccc3C(O)=O)/C2=O)cc1)=O	4-[(E)-[(3E)-3-[(4-Carboxyphenyl)methylidene]-2-oxocyclohexylidene]methyl]benzoic acid	0
26724393	2419651	CID2419651	CCOCCCNC(/C(/C#N)=C/c(cc1Br)cc(Br)c1O)=O	(E)-2-Cyano-3-(3,5-dibromo-4-hydroxyphenyl)-N-(3-ethoxypropyl)prop-2-enamide	0
24825952	2420197	CID2420197	CC(C)NC(/C(/C#N)=C/c1ccc(C)o1)=O	(2E)-2-Cyano-3-(5-methylfuran-2-yl)-N-(propan-2-yl)prop-2-enamide	0
85270899	2426036	CID2426036	COc(cc(/C=C/C(OCC(NC1CCCCCCC1)=O)=O)cc1)c1O	[2-(Cyclooctylamino)-2-oxoethyl] (E)-3-(4-hydroxy-3-methoxyphenyl)prop-2-enoate	1
26658079	2428343	CID2428343	O=C(/C=C/c(cc1)ccc1F)Nc(cc1)ccc1S(Nc1ncccn1)(=O)=O	(E)-3-(4-Fluorophenyl)-N-[4-(pyrimidin-2-ylsulfamoyl)phenyl]prop-2-enamide	1
49675952	2430923	CID2430923	N#CC1(CCCC1)P(c1ccccc1)(c1ccccc1)=O	1-Diphenylphosphorylcyclopentane-1-carbonitrile	0
22403588	2434116	CID2434116	Nc(n(-c1cccc(Cl)c1)nc1CSc2nc(cccc3)c3[nH]2)c1-c1ccccc1	5-(1H-Benzimidazol-2-ylsulfanylmethyl)-2-(3-chlorophenyl)-4-phenylpyrazol-3-amine	1
26658213	2436052	CID2436052	Cc(oc(COc(cc1)ccc1OC)c1)c1C(O)=O	5-(4-Methoxyphenoxymethyl)-2-methylfuran-3-carboxylic acid	0
17385656	2436417	CID2436417	CNC(COC(c1ccc(-c2nc(cccc3)c3s2)s1)=O)=O	(Methylcarbamoyl)methyl 5-(1,3-benzothiazol-2-yl)thiophene-2-carboxylate	1
26670309	2440581	CID2440581	CC(c(cc1)ccc1S(N(CC1)CCN1C(/C=C/c1nc2ccccc2cc1)=O)(=O)=O)=O	(E)-1-[4-(4-Acetylphenyl)sulfonylpiperazin-1-yl]-3-quinolin-2-ylprop-2-en-1-one	0
24827807	2442307	CID2442307	Cc1cc(C(CCl)=O)c(C)n1CCc(cc1)ccc1Cl	2-Chloro-1-[1-[2-(4-chlorophenyl)ethyl]-2,5-dimethyl-3-pyrrolyl]ethanone	1
22408568	2446553	CID2446553	Cc(cc1)c(C)cc1Sc(cc1)ccc1NC(CCl)=O	2-Chloro-N-[4-[(3,4-dimethylphenyl)thio]phenyl]acetamide	1
22402491	2446597	CID2446597	Cc(cc1)cc(C)c1Sc(cc1)ccc1NC(CCl)=O	2-Chloro-N-[4-(2,4-dimethylphenyl)sulfanylphenyl]acetamide	1
26670476	2447077	CID2447077	COCCCN(/C(/SC1=Cc(cccc2OC)c2OC)=C(/C(Nc(cc2)ccc2C(O)=O)=O)\C#N)C1=O	4-[[(2Z)-2-Cyano-2-[(5E)-5-[(2,3-dimethoxyphenyl)methylidene]-3-(3-methoxypropyl)-4-oxo-1,3-thiazolidin-2-ylidene]acetyl]amino]benzoic acid	1
26670381	2447110	CID2447110	CC(C)Oc1c(/C=C(\C(N2CCCOC)=O)/S/C2=C(\C(Nc(cc2)ccc2C(O)=O)=O)/C#N)cccc1	4-[[(2Z)-2-Cyano-2-[(5E)-3-(3-methoxypropyl)-4-oxo-5-[(2-propan-2-yloxyphenyl)methylidene]-1,3-thiazolidin-2-ylidene]acetyl]amino]benzoic acid	1
49671244	2449454	CID2449454	C=CCOc1c(CN(C(CCl)=O)c(cc2)cc3c2OCO3)cccc1	N-(1,3-Benzodioxol-5-yl)-2-chloro-N-[(2-prop-2-enoxyphenyl)methyl]acetamide	1
24835762	2451006	CID2451006	O=S(c(ccc(F)c1F)c1F)(Nc(cc1)ccc1-n1nnnc1)=O	2,3,4-Trifluoro-N-[4-(1H-1,2,3,4-tetrazol-1-yl)phenyl]benzene-1-sulfonamide	0
14745750	2452036	CID2452036	CCCNC(c1ccc(-c2nc(cccc3)c3s2)s1)=O	5-(1,3-Benzothiazol-2-yl)-N-propylthiophene-2-carboxamide	1
14743724	2453580	CID2453580	Cc(cc1)ccc1-c(cc1NC(CCl)=O)nn1-c1ccccc1	2-Chloro-N-[5-(4-methylphenyl)-2-phenylpyrazol-3-yl]acetamide	1
24832169	2453922	CID2453922	CCN(CC)c(cc1)ccc1C(OCC(NC(C)(C)C)=O)=O	(Tert-butylcarbamoyl)methyl 4-(diethylamino)benzoate	0
17517478	2454965	CID2454965	Cc1cccc(CN(CC2)CCN2C(CCl)=O)c1	2-Chloro-1-[4-[(3-methylphenyl)methyl]-1-piperazinyl]ethanone	1
24836633	2455004	CID2455004	Cc1cccc(N(Cc2ccccc2)C(CCl)=O)c1	N-Benzyl-2-chloro-N-(3-methylphenyl)acetamide	1
24779966	2459292	CID2459292	NC(C(C(/C=C/c(cc1)ccc1Cl)=O)=C1SCCS1)=O	(E)-5-(4-Chlorophenyl)-2-(1,3-dithiolan-2-ylidene)-3-oxopent-4-enamide	0
24836641	2460667	CID2460667	O=C1N(Cc2nnc(-c(cc3)ccc3Cl)o2)N=CC(Cl)=C1Cl	4,5-Dichloro-2-[[5-(4-chlorophenyl)-1,3,4-oxadiazol-2-yl]methyl]pyridazin-3-one	1
22407232	2462422	CID2462422	N#C/C(/C(NCCc1ccccc1)=O)=C\c1cccc(NC(c(cccc2)c2Cl)=O)c1	2-Chloro-N-[3-[(E)-2-cyano-3-oxo-3-(2-phenylethylamino)prop-1-enyl]phenyl]benzamide	1
24827565	2465947	CID2465947	CN(Cc(s1)ccc1Cl)C(CCl)=O	2-Chloro-N-[(5-chlorothiophen-2-yl)methyl]-N-methylacetamide	1
57268048	2467799	CID2467799	CC(c(cc1)ccc1-c1ccc(C(Nc(cc2)cnc2OC)=O)o1)=O	5-(4-Acetylphenyl)-N-(6-methoxypyridin-3-yl)furan-2-carboxamide	1
24829908	2469519	CID2469519	CCOCCCNC(/C(/C#N)=C/c1ccc([N+]([O-])=O)o1)=O	(E)-2-Cyano-N-(3-ethoxypropyl)-3-(5-nitrofuran-2-yl)prop-2-enamide	1
85269169	2474204	CID2474204	NC(C(CC1)CCN1C(c1cc(-c(s2)ccc2Cl)nc2ccccc12)=O)=O	1-[2-(5-Chlorothiophen-2-yl)quinoline-4-carbonyl]piperidine-4-carboxamide	0
14743982	2482266	CID2482266	O=C(CSc1nnc(Cc2cccs2)n1-c(cc1)ccc1Cl)NCc(cc1)cc2c1OCO2	N-[(2H-1,3-Benzodioxol-5-yl)methyl]-2-{[4-(4-chlorophenyl)-5-[(thiophen-2-yl)methyl]-4H-1,2,4-triazol-3-yl]sulfanyl}acetamide	1
14746936	2483621	CID2483621	COC(c1c(N)sc(C(OC)=O)c1CSc1nnc(-c(cc2)ccc2Cl)n1CC=C)=O	Dimethyl 5-amino-3-[[5-(4-chlorophenyl)-4-prop-2-enyl-1,2,4-triazol-3-yl]sulfanylmethyl]thiophene-2,4-dicarboxylate	1
26658139	2485743	CID2485743	N#CC(C#N)=CNc1cnccc1	2-[(3-Pyridinylamino)methylidene]propanedinitrile	0
22406622	2495870	CID2495870	COC(CNC(CSC(N1c2ccccc2)=Nc(sc(-c2ccccc2)c2)c2C1=O)=O)=O	Methyl 2-[2-({4-oxo-3,6-diphenyl-3H,4H-thieno[2,3-d]pyrimidin-2-yl}sulfanyl)acetamido]acetate	1
17388332	2496268	CID2496268	COc(ccc(NCC(Nc(cccc1)c1C#N)=O)c1)c1Cl	2-[(3-Chloro-4-methoxyphenyl)amino]-N-(2-cyanophenyl)acetamide	1
24837780	2496513	CID2496513	CCOc1ccc(CN(C)C(CCl)=O)cc1	2-Chloro-N-[(4-ethoxyphenyl)methyl]-N-methylacetamide	1
57262861	2506798	CID2506798	O=C(C(CC1)CCN1S(c1cccs1)(=O)=O)Nc(cc1)cc(F)c1F	N-(3,4-Difluorophenyl)-1-(thiophen-2-ylsulfonyl)piperidine-4-carboxamide	0
16952696	2507867	CID2507867	O=Cc(cc1)ccc1N1CCCCCC1	4-(Azepan-1-yl)benzaldehyde	0
16952814	2511838	CID2511838	COC(c1c(N)sc(C(OC)=O)c1CSc1nnc(-c(cc2)ccc2Br)n1CC=C)=O	Dimethyl 5-amino-3-[[5-(4-bromophenyl)-4-prop-2-enyl-1,2,4-triazol-3-yl]sulfanylmethyl]thiophene-2,4-dicarboxylate	1
24830561	2512575	CID2512575	CCOC(c1c(-c2ccccc2)c2ccccc2nc1CCl)=O	Ethyl 2-(chloromethyl)-4-phenylquinoline-3-carboxylate	1
24830534	2514391	CID2514391	Cc1ccc(/C=C/C(OCN2N=Nc(cccc3)c3C2=O)=O)o1	(4-Oxo-1,2,3-benzotriazin-3-yl)methyl (E)-3-(5-methylfuran-2-yl)prop-2-enoate	1
22410332	2523316	CID2523316	CC(c(cc1)ccc1N(CC1)CCN1C(CCCc1nc(cccc2)c2s1)=O)=O	1-[4-(4-Acetylphenyl)piperazin-1-yl]-4-(1,3-benzothiazol-2-yl)butan-1-one	1
3717791	2526122	CID2526122	Cn1nnnc1Sc1c(c(-c(cc2)ccc2F)cs2)c2ncn1	5-(4-Fluorophenyl)-4-(1-methyltetrazol-5-yl)sulfanylthieno[2,3-d]pyrimidine	1
24826268	2531772	CID2531772	CC(N(C)Cc(cc1)ccc1C(CCl)=O)=O	N-{[4-(2-Chloroacetyl)phenyl]methyl}-N-methylacetamide	1
3712849	2532225	CID2532225	Cc1cc(C(CSc2nncs2)=O)c(C)n1-c(cc1)cc2c1OCO2	1-[1-(2H-1,3-Benzodioxol-5-yl)-2,5-dimethyl-1H-pyrrol-3-yl]-2-(1,3,4-thiadiazol-2-ylsulfanyl)ethan-1-one	1
3714362	2536033	CID2536033	CCCSc1nnc(Sc2nnnn2-c2ccccc2)s1	2-(1-Phenyltetrazol-5-yl)sulfanyl-5-propylsulfanyl-1,3,4-thiadiazole	1
24838167	2540839	CID2540839	COc1nc(NC(COC(c2cccc(Cl)c2)=O)=O)nc(OC)c1	[2-[(4,6-Dimethoxypyrimidin-2-yl)amino]-2-oxoethyl] 3-chlorobenzoate	0
26657481	2543157	CID2543157	Cc(cc1)ccc1C(NNc1ncnc2ccccc12)=O	4-Methyl-N'-(4-quinazolinyl)benzohydrazide	0
22410390	2545431	CID2545431	CCOC(c1c(C)c(C(N(C=C(C=C2SCC(O)=O)C(c(cc(cc3)F)c3O)=O)C2=N2)=O)c2s1)=O	2-{[5-(Ethoxycarbonyl)-12-(5-fluoro-2-hydroxybenzoyl)-4-methyl-2-oxo-6-thia-1,8-diazatricyclo[7.4.0.0^{3,7}]trideca-3(7),4,8,10,12-pentaen-10-yl]sulfanyl}acetic acid	1
49672617	2554659	CID2554659	c1coc(-c2nnc(-c3ccco3)nn2)c1	3,6-Bis(furan-2-yl)-1,2,4,5-tetrazine	0
85198900	2557321	CID2557321	Cc1cccc(C(OCC(c2csc(N3CCCCC3)n2)=O)=O)c1[N+]([O-])=O	2-Oxo-2-[2-(piperidin-1-yl)-1,3-thiazol-4-yl]ethyl 3-methyl-2-nitrobenzoate	1
26669983	2558085	CID2558085	NS(c(cc(cc1)C(N=Nc(c(cccc2)c2[nH]2)c2O)=O)c1Cl)(=O)=O	2-Chloro-5-[[(2-oxoindol-3-yl)amino]carbamoyl]benzenesulfonamide	0
3716833	2559952	CID2559952	O=C1N(CCc2ccccc2)C(Sc2c(ccs3)c3ncn2)=NN1	4-Phenethyl-3-(thieno[2,3-d]pyrimidin-4-ylthio)-1H-1,2,4-triazol-5-one	1
24828263	2560451	CID2560451	Cc1c(C)n(Cc2ccccc2)c(NC(CCl)=O)c1C#N	N-(1-Benzyl-3-cyano-4,5-dimethyl-1H-pyrrol-2-yl)-2-chloroacetamide	1
24828408	2560490	CID2560490	Cc1c(C)n(Cc2cccs2)c(NC(CCl)=O)c1C#N	2-Chloro-N-[3-cyano-4,5-dimethyl-1-(thiophen-2-ylmethyl)-1H-pyrrol-2-yl]acetamide	1
24839129	2561884	CID2561884	Cc1nc(COC(c(cc(c2ccccc22)O)c2O)=O)cs1	(2-Methyl-1,3-thiazol-4-yl)methyl 1,4-dihydroxynaphthalene-2-carboxylate	0
24779857	2562875	CID2562875	Cc1c(C(Nc2nc(cccc3)c3[nH]2)=O)oc(cc2)c1cc2OC	N-(1H-Benzimidazol-2-yl)-5-methoxy-3-methyl-1-benzofuran-2-carboxamide	1
14744678	2564280	CID2564280	[O-][N+](c(c1cnccc11)ccc1Oc1cccc(F)c1)=O	5-(3-Fluorophenoxy)-8-nitroisoquinoline	1
22404308	2566138	CID2566138	Cc1cc(Sc(cc2)ccc2NC(CCl)=O)c(C)cc1	2-Chloro-N-{4-[(2,5-dimethylphenyl)thio]phenyl}acetamide	1
14744813	2570042	CID2570042	[O-][N+](c(c1cnccc11)ccc1Oc(cc1)ccc1F)=O	5-(4-Fluorophenoxy)-8-nitroisoquinoline	1
24839787	2571541	CID2571541	Cn1c(SCc2c(C(OC)=O)sc(N)c2C(OC)=O)nnc1-c(cccc1)c1Cl	2,4-Dimethyl 5-amino-3-({[5-(2-chlorophenyl)-4-methyl-4H-1,2,4-triazol-3-yl]sulfanyl}methyl)thiophene-2,4-dicarboxylate	1
14744784	2571709	CID2571709	[O-][N+](c(c1cnccc11)ccc1Oc1cccc(Br)c1)=O	5-(3-Bromophenoxy)-8-nitroisoquinoline	1
24826309	2578225	CID2578225	N#CCCN(C(CCl)=O)c1cccc(Cl)c1	2-Chloro-N-(3-chlorophenyl)-N-(2-cyanoethyl)acetamide	1
22402988	2585205	CID2585205	CCOC(c(cc1)ccc1NC(CN(C1=O)N=CC(Cl)=C1Cl)=O)=O	Ethyl 4-[[2-(4,5-dichloro-6-oxopyridazin-1-yl)acetyl]amino]benzoate	1
22408535	2585229	CID2585229	Cc1cc(C(CN(C2=O)N=CC(Cl)=C2Cl)=O)c(C)n1CC(F)(F)F	4,5-Dichloro-2-[2-[2,5-dimethyl-1-(2,2,2-trifluoroethyl)-3-pyrrolyl]-2-oxoethyl]-3-pyridazinone	1
22409186	2585288	CID2585288	Cc1cc(CN(C2=O)N=CC(Cl)=C2Cl)cc(C)c1	4,5-Dichloro-2-[(3,5-dimethylphenyl)methyl]pyridazin-3-one	1
49645131	2636445	CID2636445	COCCCN1C(SCC(NCC=C)=O)=Nc(sc2c3CCC2)c3C1=O	N-Allyl-2-[5-(3-methoxy-propyl)-4-oxo-2,3,4,5-tetrahydro-1H-8-thia-5,7-diaza-cyclopenta[a]inden-6-ylsulfanyl]-acetamide	0
14745412	2642484	CID2642484	Cc1cccc(C)c1NC(/C(/C#N)=C/c1cccs1)=O	(E)-2-Cyano-N-(2,6-dimethylphenyl)-3-thiophen-2-ylprop-2-enamide	1
85268268	2642647	CID2642647	Cc1ccc(C=NNC(c2cc(-c3cnccc3)nc3ccccc23)=O)o1	N'-[(5-Methylfuran-2-yl)methylidene]-2-(pyridin-3-yl)quinoline-4-carbohydrazide	0
3716817	2649844	CID2649844	Cc1cc(-n2nnnc2Sc2nnnn2-c2ccccc2)c(C)cc1	1-(2,5-Dimethylphenyl)-5-(1-phenyltetrazol-5-yl)sulfanyltetrazole	1
3712547	2672846	CID2672846	CN(C)S(c(cc1)ccc1NC(c1cc(cccc2)c2o1)=O)(=O)=O	N-[4-(Dimethylsulfamoyl)phenyl]-1-benzofuran-2-carboxamide	1
24794789	2712669	CID2712669	C=CCNC(N(CC1)CCN1C1CCCCC1)=S	N-Allyl-4-cyclohexyl-1-piperazinecarbothioamide	0
49645872	2722200	CID2722200	Cc1cc2nn(-c(cc3)cc(Cl)c3OC)nc2cc1N	2-(3-Chloro-4-methoxyphenyl)-6-methyl-2H-1,2,3-benzotriazol-5-amine	0
47193415	2723858	CID2723858	Nc(c1ccccc11)ccc1O	4-Amino-1-naphthol hydrochloride	1
26725912	2723946	CID2723946	NNC(N1N)=NNC1=S	Purpald	0
47194243	2725675	CID2725675	CC(C1Cc2ccccc2)=NNC1=O	4-Benzyl-3-methyl-1,4-dihydropyrazol-5-one	0
49672108	2727357	CID2727357	Oc(cccc1)c1C(CC(c(c(F)ccc1)c1Cl)=O)=O	1-(2-Chloro-6-fluorophenyl)-3-(2-hydroxyphenyl)propane-1,3-dione	1
26727671	2727572	CID2727572	CCOC(C(C(OCC)=O)=CNc(cc1)cc(CC2)c1N2C(C)=O)=O	Diethyl 2-{[(1-acetyl-2,3-dihydro-1H-indol-5-yl)amino]methylidene}malonate	1
26731509	2727621	CID2727621	CSc1c(c(N)c(C(c2ccccc2)=O)s2)c2nc(N)c1C#N	3,6-Diamino-2-benzoyl-4-methylsulfanylthieno[2,3-b]pyridine-5-carbonitrile	0
17409489	2728229	CID2728229	CCOC(C(C(OCC)=O)=CNc1c(C)ccc(C)c1)=O	Diethyl 2-[(2,5-dimethylanilino)methylene]malonate	0
49671891	2729510	CID2729510	[O-][N+](c1cc(C(N(CC2)CCC2NC(c2ccccc2)=O)=O)ccc1)=O	N-[1-(3-Nitrobenzoyl)piperidin-4-yl]benzamide	0
47194132	2729945	CID2729945	CC(C1Cc(c(Cl)ccc2)c2Cl)=NNC1=O	CID 2729945	0
26727704	2730645	CID2730645	CC(C1Cc(cc2)ccc2F)=NNC1=O	4-(4-Fluorobenzyl)-3-methyl-4,5-dihydro-1H-pyrazol-5-one	0
26731404	2731135	CID2731135	O=C(c1ccncc1)NNC(Nc(cccc1)c1Cl)=S	N1-(2-Chlorophenyl)-2-(4-pyridylcarbonyl)hydrazine-1-carbothioamide	1
14729477	2731270	CID2731270	Cc(onc1-c2ccccc2)c1C(O1)=Nc(cccc2)c2C1=O	2-(5-Methyl-3-phenyl-4-isoxazolyl)-4H-3,1-benzoxazin-4-one	1
26727789	2731271	CID2731271	Cc(onc1-c2ccccc2)c1C(O1)=Nc(cc(cc2)Cl)c2C1=O	7-Chloro-2-(5-methyl-3-phenyl-1,2-oxazol-4-yl)-3,1-benzoxazin-4-one	1
26729568	2732882	CID2732882	OC(C(c1c2cccc1)=O)(C2=O)NC(Cc1ccccc1)=O	N-(2-Hydroxy-1,3-dioxoinden-2-yl)-2-phenylacetamide	0
26730579	2732963	CID2732963	OC(C(c1c2cccc1)=O)(C2=O)NC(Cc(cccc1)c1Cl)=O	2-(2-Chlorophenyl)-N-(2-hydroxy-1,3-dioxoinden-2-yl)acetamide	0
26730049	2735686	CID2735686	CC(C)(C)C(C1)=NN(C)C1=O	3-Tert-Butyl-1-methyl-2-pyrazolin-5-one	0
26731477	2737056	CID2737056	[O-][N+](c1c(C(CC2=O)=O)c2ccc1)=O	4-Nitroindane-1,3-dione	0
24817969	2737153	CID2737153	CCOC(c1cnc(N)nc1C(F)(F)F)=O	Ethyl 2-amino-4-(trifluoromethyl)pyrimidine-5-carboxylate	0
26730659	2738529	CID2738529	O=C(c1nc2ccccc2nc1)N(CC1)CCN1c1ncc(C(F)(F)F)cc1	Quinoxalin-2-yl-[4-[5-(trifluoromethyl)pyridin-2-yl]piperazin-1-yl]methanone	0
26730761	2739561	CID2739561	O=C(C(O1)=CC=CC1=O)Nc1ccccc1	6-Oxo-6H-pyran-2-carboxylic acid anilide	0
26727504	2739785	CID2739785	CC(NC(CCC1)=C(C2c3ccc(-c4c(C(OC)=O)scc4)o3)C1=O)=C2C(OC)=O	Methyl 4-{5-[2-(methoxycarbonyl)-3-thienyl]-2-furyl}-2-methyl-5-oxo-1,4,5,6,7,8-hexahydroquinoline-3-carboxylate	0
26727503	2739789	CID2739789	NNC(c1cc(scc2)c2s1)=O	Thieno[3,2-b]thiophene-2-carbohydrazide	0
26730344	2739970	CID2739970	CC(NN(C)C1=O)=C1N=Nc(cc1)ccc1S(C)(=O)=O	1,3-Dimethyl-4-{2-[4-(methylsulfonyl)phenyl]diaz-1-enyl}-1H-pyrazol-5-ol	0
26727174	2740772	CID2740772	Cc1cc(C)nn1-c(cc1)ccc1NN=C(C#N)C#N	2-{2-[4-(3,5-Dimethyl-1H-pyrazol-1-yl)phenyl]hydrazono}malononitrile	1
26730003	2741267	CID2741267	CCOC(C(C(OCC)=O)=CNc(ccc(C(F)(F)F)c1)c1Cl)=O	Diethyl 2-{[2-chloro-4-(trifluoromethyl)anilino]methylidene}malonate	0
26728989	2744587	CID2744587	CC(C)(C)c1nn(C)c(C(Sc2cccc(Br)c2)=O)c1	3-Bromophenyl 3-(tert-butyl)-1-methyl-1H-pyrazole-5-carbothioate	1
26729798	2744646	CID2744646	Cc1cc(-c2c(C(Sc3ccc(C)cc3)=O)c(C)no2)no1	4-Methylphenyl 3-methyl-5-(5-methylisoxazol-3-yl)isoxazole-4-carbothioate	1
26731599	2746661	CID2746661	O=C(CSC1=NNC(c2ncccc2)S1)Nc1ccc(C(F)(F)F)cc1	2-[(2-Pyridin-2-yl-2,3-dihydro-1,3,4-thiadiazol-5-yl)sulfanyl]-N-[4-(trifluoromethyl)phenyl]acetamide	1
26729816	2746835	CID2746835	Cc1nc(C(F)(F)F)c(C(Sc2ccc(C)cc2)=O)s1	2-Methyl-4-(trifluoromethyl)-5-thiazolecarbothioic acid S-(4-methylphenyl) ester	1
49643216	2754711	CID2754711	Nc(cc1)ccc1Nc1nc(cccc2)c2[nH]1	N-(1H-Benzoimidazol-2-yl)-benzene-1,4-diamine	0
49648985	2763608	CID2763608	O=C(Cc1ccccc1)c1c[nH]c(C(C(Cl)(Cl)Cl)=O)c1	2,2,2-Trichloro-1-[4-(2-phenylacetyl)-1H-pyrrol-2-yl]-1-ethanone	0
26658748	2764458	CID2764458	O=C(CCl)c(cc1)cc(N2)c1OCC2=O	6-(Chloroacetyl)-2H-1,4-benzoxazin-3(4H)-one	1
17409671	2765322	CID2765322	Nc(c(C#N)c1)nc(N(CC2)CCN2c2ncccc2)c1C#N	2-Amino-6-[4-(2-pyridinyl)piperazino]-3,5-pyridinedicarbonitrile	0
14729977	2766384	CID2766384	N#C/C(/c1cscc1)=C/Nc1ccccc1	3-Anilino-2-(3-thienyl)acrylonitrile	0
24820753	2766522	CID2766522	O=C(C(Cl)(Cl)Cl)c1cc(C(c(cccc2)c2Br)=O)c[nH]1	1-[4-(2-Bromobenzoyl)-1H-pyrrol-2-yl]-2,2,2-trichloro-1-ethanone	0
24818556	2766545	CID2766545	O=C(C(Cl)(Cl)Cl)c1cc(C(c(ccc(F)c2)c2Cl)=O)c[nH]1	2,2,2-Trichloro-1-[4-(2-chloro-4-fluorobenzoyl)-1H-pyrrol-2-yl]-1-ethanone	1
24820674	2766929	CID2766929	CC(C)(C)c(cc1)ccc1N(C(C=C1Cl)=O)N=C1C#N	1-[4-(Tert-butyl)phenyl]-4-chloro-6-oxo-1,6-dihydro-3-pyridazinecarbonitrile	1
17410787	2767048	CID2767048	O=C(c(nns1)c1S(c(cc1)ccc1Cl)(=O)=O)Nc1ccccc1	5-[(4-Chlorophenyl)sulfonyl]-N-phenyl-1,2,3-thiadiazole-4-carboxamide	1
24824555	2767324	CID2767324	Oc(cc1)ccc1-c1cc(C(c2c-3cccc2)=O)c3nn1	3-(4-Hydroxyphenyl)-5H-indeno[1,2-c]pyridazin-5-one	1
49665711	2768155	CID2768155	CC(c1cc2c(-c(cc3)ccc3OC)onc2cc1)=O	1-[3-(4-Methoxyphenyl)-2,1-benzisoxazol-5-yl]-1-ethanone	0
24818553	2768552	CID2768552	O=C(C(Cl)(Cl)Cl)c1cc(C(c2ccccc2)=O)c[nH]1	1-(4-Benzoyl-1H-pyrrol-2-yl)-2,2,2-trichloro-1-ethanone	1
14739908	2768553	CID2768553	O=C(C(Cl)(Cl)Cl)c1cc(C(c(cc2)ccc2Cl)=O)c[nH]1	2,2,2-Trichloro-1-[4-(4-chlorobenzoyl)-1H-pyrrol-2-yl]-1-ethanone	1
24817212	2768758	CID2768758	CCCNC(c(nns1)c1S(c(cc1)ccc1Cl)=O)=O	5-[(4-Chlorophenyl)sulfinyl]-N-propyl-1,2,3-thiadiazole-4-carboxamide	1
14730031	2769183	CID2769183	Cc(cccc1)c1-c1cc(C(c2c-3cccc2)=O)c3nn1	3-(2-Methylphenyl)-5H-indeno[1,2-c]pyridazin-5-one	1
26725675	2772102	CID2772102	[O-][N+](c(c1nonc1c(Cl)c1)c1Nc1ncccc1)=O	7-Chloro-4-nitro-N-(pyridin-2-yl)-2,1,3-benzoxadiazol-5-amine	1
26660438	2783560	CID2783560	O=CC(P(N1CCOCC1)(N1CCOCC1)=O)Br	Bromo(dimorpholin-4-ylphosphoryl)acetaldehyde	0
17406898	2785101	CID2785101	O=C(C1(Cc2ccccc2)Cl)c(cccc2)c2NC1=O	3-Benzyl-3-chloro-2,4(1H,3H)-quinolinedione	1
49669560	2788196	CID2788196	OC(c(cc1)ccc1Nc1nc(-c2ccccc2)nc2ccccc12)=O	4-[(2-Phenylquinazolin-4-yl)amino]benzoic Acid Hydrochloride	0
24809689	2789332	CID2789332	CCOC(c(cc1)ccc1Nc1ncnc2ccccc12)=O	Ethyl 4-(4-quinazolinylamino)benzoate hydrochloride	1
49649756	2789467	CID2789467	Oc1cccc(Nc2nc(-c(cccc3)c3Cl)nc3ccccc23)c1	3-[[2-(2-Chlorophenyl)quinazolin-4-yl]amino]phenol;hydrochloride	0
24810437	2789783	CID2789783	CC(c1cc(Nc2cc(C)nc3ccccc23)ccc1)=O	1-{3-[(2-Methylquinolin-4-yl)amino]phenyl}ethanone	0
26658357	2789790	CID2789790	Cc1nc2ccccc2c(Nc(cc2)ccc2C(OC)=O)c1	Methyl 4-[(2-methyl-4-quinolyl)amino]benzoate, chloride	0
17387219	2789799	CID2789799	Cc(cc12)ccc1nc(C)cc2Nc(cc1)cc2c1OCCO2	N-(2,3-Dihydro-1,4-benzodioxin-6-yl)-2,6-dimethylquinolin-4-amine	1
22415961	2790347	CID2790347	CCc(cc1)ccc1N(C(C(N1CCOCC1)=C1Cl)=O)C1=O	3-Chloro-1-(4-ethylphenyl)-4-(4-morpholinyl)-1H-pyrrole-2,5-dione	1
24789082	2791433	CID2791433	COc(cc1)ccc1N(C(C(Oc1cc(OC)ccc1)=C1Cl)=O)C1=O	3-Chloro-4-(3-methoxyphenoxy)-1-(4-methoxyphenyl)pyrrole-2,5-dione	1
22405009	2791457	CID2791457	CC(CCC1)CN1C(C(N(C1=O)c2cccc(Cl)c2)=O)=C1Cl	3-Chloro-1-(3-chlorophenyl)-4-(3-methyl-1-piperidinyl)-1H-pyrrole-2,5-dione	0
14737581	2793146	CID2793146	OCCN=C1c(cc(cc2)Cl)c2OC(c2ccccc2)=C1	(6-Chloro-2-phenylchromen-4-ylidene)-(2-hydroxyethyl)azanium;tetrafluoroborate	1
47200053	2794451	CID2794451	COc(ccc(NC(C#Cc1ccccc1)=O)c1)c1OC	N-(3,4-Dimethoxyphenyl)-3-phenylprop-2-ynamide	1
26728398	2797013	CID2797013	CCOC(C(C(OCC)=O)=CNc(cc(cc1)OC)c1-n1cccc1)=O	Diethyl 2-{[5-methoxy-2-(1H-pyrrol-1-yl)anilino]methylidene}malonate	0
26728407	2797452	CID2797452	CCOC(C(C(OCC)=O)=CNc(cccc1)c1N1CCOCC1)=O	Diethyl 2-[(2-morpholinoanilino)methylidene]malonate	0
26728071	2797729	CID2797729	Nc(cc1)cc(C#N)c1-n1cccc1	5-Amino-2-(1H-pyrrol-1-yl)benzonitrile	1
26731706	2799650	CID2799650	O=C1NN=C(CSc(cc2)ccc2Cl)C1	3-{[(4-Chlorophenyl)thio]methyl}-4,5-dihydro-1H-pyrazol-5-one	0
26730088	2800186	CID2800186	CCOC(C(C(OCC)=O)=CNc(cc1)cnc1Oc1cnccc1)=O	CID 2800186	0
26727929	2800874	CID2800874	CC(C=CN12)=CC2=NC=C(C(O)=O)C1=O	8-Methyl-4-oxo-4H-pyrido[1,2-a]pyrimidine-3-carboxylic acid	0
49671208	2801003	CID2801003	CC(C)(C)c1cc(C(Nc2cnccc2)=O)cc(C(Nc2cnccc2)=O)c1	N,N'-Bis(3-pyridyl)-5-tert-butylisophthalamide	0
26726851	2801110	CID2801110	CN(C)/C=C1\N=C(c2cccnc2Oc(cc2)ccc2Cl)OC1=O	(4Z)-2-[2-(4-Chlorophenoxy)pyridin-3-yl]-4-(dimethylaminomethylidene)-1,3-oxazol-5-one	0
26727034	2801235	CID2801235	COc(nc1S(c(cc2)ccc2Cl)(=O)=O)ccc1[N+]([O-])=O	2-(4-Chlorophenyl)sulfonyl-6-methoxy-3-nitropyridine	1
14722829	2801469	CID2801469	N#CC(c(cc1)ccc1O)N1CCOCC1	2-(4-Hydroxyphenyl)-2-morpholinoacetonitrile	0
26726836	2801884	CID2801884	CCN(CC)C(CSc1nnc2nnc(cc(cc3)OC)c3n12)=O	N,N-Diethyl-2-[(7-methoxy-[1,2,4]triazolo[3,4-c][1,2,4]benzotriazin-1-yl)sulfanyl]acetamide	1
26726897	2801911	CID2801911	CCN(CC)C(CSc1nnc2nnc(cc(cc3)Cl)c3n12)=O	2-[(7-Chloro-[1,2,4]triazolo[3,4-c][1,2,4]benzotriazin-1-yl)sulfanyl]-N,N-diethylacetamide	1
26731642	2802105	CID2802105	CC(N(C)N(C1=O)c2ccccc2)=C1N=C(C=C1)C=C(C)C1=O	1,5-Dimethyl-4-[(3-methyl-4-oxocyclohexa-2,5-dien-1-ylidene)amino]-2-phenylpyrazol-3-one	1
26727090	2803877	CID2803877	[O-][N+](c1cc(C(F)(F)F)cc([N+]([O-])=O)c1NCCNC(Nc(cc1)cc(Cl)c1Cl)=S)=O	N-(3,4-Dichlorophenyl)-N'-{2-[2,6-dinitro-4-(trifluoromethyl)anilino]ethyl}thiourea	1
26727814	2804241	CID2804241	CS/C(/Nc(cc(cc1)Cl)c1Cl)=C(\C(c1ccco1)=O)/C#N	CID 2804241	1
26727343	2804600	CID2804600	[O-][N+](c(cc1)cnc1NCc(cc1)ccc1Cl)=O	N-[(4-Chlorophenyl)methyl]-5-nitropyridin-2-amine	1
26728529	2804973	CID2804973	CN(c(ccc(Cl)c1)c1[N+]([O-])=O)NC(c1c2cccc1)OC2=O	3-[2-(4-Chloro-2-nitrophenyl)-2-methylhydrazino]-1,3-dihydroisobenzofuran-1-one	0
26728085	2805117	CID2805117	CC(C)(C)c1csc(Sc(cc2)ncc2[N+]([O-])=O)n1	4-Tert-butyl-2-[(5-nitro-2-pyridinyl)thio]thiazole	1
14729511	2808627	CID2808627	Cc1ccc(C)n1-c(scc1)c1C(O)=O	2-(2,5-Dimethyl-1H-pyrrol-1-yl)-3-thiophenecarboxylic acid	0
26729150	2809268	CID2809268	N#CC(C#N)=NNc(cc1)ccc1-n1nc(C(F)(F)F)cc1	CID 2809268	1
26728937	2809931	CID2809931	Cn1c(S(N2CCCCCC2)(=O)=O)ccc1C(OC)=O	Methyl 5-(azepan-1-ylsulfonyl)-1-methyl-1H-pyrrole-2-carboxylate	0
26728767	2810379	CID2810379	Cc(cc1)c(C)cc1C(NC(C(c1c2cccc1)=O)(C2=O)O)=O	N-(2-Hydroxy-1,3-dioxoinden-2-yl)-3,4-dimethylbenzamide	0
26729743	2810445	CID2810445	OC(C(c1c2cccc1)=O)(C2=O)NC(c(c(Cl)ccc1)c1Cl)=O	2,6-Dichloro-N-(2-hydroxy-1,3-dioxoinden-2-yl)benzamide	1
26726734	2811448	CID2811448	CC(C)(C)c(cc1)ccc1Sc(n(C)cn1)c1[N+]([O-])=O	5-{[4-(Tert-butyl)phenyl]sulfanyl}-1-methyl-4-nitro-1H-imidazole	0
26726488	2812494	CID2812494	CCCc(n(-c1ccccc1)nc1)c1C(NNc1cccc(Cl)c1)=O	N'-(3-Chlorophenyl)-1-phenyl-5-propyl-1H-pyrazole-4-carbohydrazide	1
26730947	2813126	CID2813126	CC(c(ccc(NS(c1ccccc1)(=O)=O)c1)c1O1)=CC1=O	N-(4-Methyl-2-oxo-2H-chromen-7-yl)benzenesulfonamide	0
26730948	2813127	CID2813127	CC(c(ccc(NS(c(cc1)ccc1F)(=O)=O)c1)c1O1)=CC1=O	4-Fluoro-N-(4-methyl-2-oxo-2H-chromen-7-yl)benzenesulfonamide	0
50085634	2813585	CID2813585	CCOC(C(CC1)CCN1S(c(c1nonc1cc1)c1Cl)(=O)=O)=O	Ethyl 1-[(5-chloro-2,1,3-benzoxadiazol-4-yl)sulfonyl]-4-piperidinecarboxylate	1
26726622	2814081	CID2814081	COc1ccc(C2Nc(cc(cc3)OC)c3-n3c2ccc3)cc1	7-Methoxy-4-(4-methoxyphenyl)-4,5-dihydropyrrolo[1,2-a]quinoxaline	1
24817373	2814547	CID2814547	Cc1c(C(c2cccs2)C(C#N)=C(N)O2)c2n[nH]1	6-Amino-3-methyl-4-(2-thienyl)-1,4-dihydropyrano[2,3-c]pyrazole-5-carbonitrile	0
26731605	2814551	CID2814551	N#CC(C(Nc1ccccc1)=S)c1nc(cccc2)c2[nH]1	2-(1H-Benzimidazol-2-yl)-2-cyano-N-phenylethanethioamide	0
26729912	2814788	CID2814788	COC(c(sc(-c(cc1)ccc1Cl)c1)c1NC(COCC(O)=O)=O)=O	2-[2-[[5-(4-Chlorophenyl)-2-methoxycarbonylthiophen-3-yl]amino]-2-oxoethoxy]acetic acid	1
26728894	2814791	CID2814791	COC(c(sc(-c(cc1)ccc1Cl)c1)c1NC(c(cccc1)c1C(O)=O)=O)=O	2-({[5-(4-Chlorophenyl)-2-(methoxycarbonyl)-3-thienyl]amino}carbonyl)benzoic acid	1
49671604	2815591	CID2815591	Cc(cc1)ccc1S(NC(Nc(cc1)cnc1OC)=O)(=O)=O	1-(6-Methoxypyridin-3-yl)-3-(4-methylphenyl)sulfonylurea	0
50085530	2815701	CID2815701	Cc(cc1)ccc1S(NC(Nc(cc1)ccc1N(C)C)=O)(=O)=O	({[4-(Dimethylamino)anilino]carbonyl}amino)(4-methylphenyl)dioxo-lambda~6~-sulfane	1
26727990	2816658	CID2816658	CCOC(c1c(NC(N2CCCCC2)=S)sc(C2)c1CCN2C(OCC)=O)=O	Diethyl 2-[(piperidinocarbothioyl)amino]-4,7-dihydrothieno[2,3-c]pyridine-3,6(5H)-dicarboxylate	1
26727991	2816659	CID2816659	CCOC(c1c(NC(N2CCOCC2)=S)sc(C2)c1CCN2C(OCC)=O)=O	Diethyl 2-[(morpholinocarbothioyl)amino]-4,7-dihydrothieno[2,3-c]pyridine-3,6(5H)-dicarboxylate	1
26731613	2816764	CID2816764	O=C(c(cc1)ccc1Cl)NNC1=Nc(cccc2)c2SC1	Benzoic acid, 4-chloro-, 2-(2H-1,4-benzothiazin-3-yl)hydrazide	1
49680219	2817025	CID2817025	COc(cc1)ccc1-c1nc2ncnc(N)c2c(-c2ccccc2)c1	7-(4-Methoxyphenyl)-5-phenylpyrido[2,3-d]pyrimidin-4-amine	0
49679995	2818392	CID2818392	Oc(cc1)cc(O2)c1C(c1ccccc1)=C(C=C1)C2=CC1=O	6-Hydroxy-9-phenylxanthen-3-one	0
26726956	2819056	CID2819056	O=C(CSc(c(F)c(cc1F)F)c1F)Nc1ccc(C2SCCS2)cc1	N1-[4-(1,3-Dithiolan-2-yl)phenyl]-2-[(2,3,5,6-tetrafluorophenyl)thio]acetamide	0
26728274	2821421	CID2821421	N#Cc1nccnc1S(c1cccs1)(=O)=O	3-(2-Thienylsulfonyl)pyrazine-2-carbonitrile	1
26727969	2821592	CID2821592	CN(C)c(ccc1nsnc11)c1[N+]([O-])=O	N5,N5-Dimethyl-4-nitro-2,1,3-benzothiadiazol-5-amine	0
49671788	2825911	CID2825911	COc1c(cccc2C(CC3)=O)c2c3cc1	6-Methoxy-2,3-dihydrophenalen-1-one	0
26729882	2826036	CID2826036	O=C1N(CCS2(=O)=O)C2=Nc2c1cccc2	1,2,3,5-Tetrahydro-1lambda~6~-[1,3]thiazolo[2,3-b]quinazoline-1,1,5-trione	1
26729724	2826609	CID2826609	CCOC(c(cc1)ccc1NC(C(C1=O)=O)=C1OCC)=O	Ethyl 4-[(2-ethoxy-3,4-dioxocyclobut-1-enyl)amino]benzoate	1
17507157	2826864	CID2826864	Cc1cc(C)c(C(CC(c2cccs2)=O)C(C#N)C#N)c(C)c1	2-[3-Oxo-3-thiophen-2-yl-1-(2,4,6-trimethyl-phenyl)-propyl]-malononitrile	0
24803132	2826961	CID2826961	CC[n+]1ccc(cc(c(OC)c2)OC)c2c1Cc(cc1)cc(OC)c1OC	1-[(3,4-Dimethoxyphenyl)methyl]-2-ethyl-6,7-dimethoxyisoquinolin-2-ium;iodide	0
17432531	2827046	CID2827046	OCCN(CCO)c1cc(Cl)c(C(c(cccc2)c2Cl)c(ccc(N(CCO)CCO)c2)c2Cl)cc1	2-[4-[[4-[Bis(2-hydroxyethyl)amino]-2-chlorophenyl]-(2-chlorophenyl)methyl]-3-chloro-N-(2-hydroxyethyl)anilino]ethanol	0
47198204	2828021	CID2828021	CC(C)NC(NC(c1ccccc1)(c1ccccc1)c1ccccc1)=S	N-Isopropyl-N'-tritylthiourea	1
24797181	2828935	CID2828935	[O-][N+](c(cc1)ccc1N(C(C1)=O)N=C1c1ccccc1)=O	2-(4-Nitrophenyl)-5-phenyl-4H-pyrazol-3-one	1
26659850	2829045	CID2829045	CCOC(c1c(N)sc2c1CCCC2=O)=O	Ethyl 2-amino-7-oxo-4,5,6,7-tetrahydro-1-benzothiophene-3-carboxylate	0
17413289	2830011	CID2830011	[O-][N+](c1cccc(C(NC(C(Cl)(Cl)Cl)NC(Nc(ccc(Cl)c2)c2Cl)=S)=O)c1)=O	3-Nitro-N-[2,2,2-trichloro-1-({[(2,4-dichlorophenyl)amino]carbonothioyl}amino)ethyl]benzamide	1
14732523	2830804	CID2830804	OC(Sc1c2cccc1)=C(C(c1ccccc1)C1=C(O)Sc(cccc3)c3C1=O)C2=O	3,3'-(Phenylmethylene)bis(4-hydroxy-2H-thiochromen-2-one)	1
17413328	2831347	CID2831347	COc(cc1)ccc1C(NC(C(Cl)(Cl)Cl)Oc1ccccc1)=O	4-Methoxy-N-(2,2,2-trichloro-1-phenoxyethyl)benzamide	0
22405056	2832262	CID2832262	Cc1c(C(c2cc(Br)cs2)C(C#N)=C(N)O2)c2n[nH]1	6-Amino-4-(4-bromo-2-thienyl)-3-methyl-1,4-dihydropyrano[2,3-c]pyrazole-5-carbonitrile	0
7972893	2832711	CID2832711	CC(C1C(O)=O)C=CC(C)C1C(O)=O	3,6-Dimethylcyclohex-4-ene-1,2-dicarboxylic acid	0
7978031	2832907	CID2832907	CC(C(C(C1O)O)O)OC1Nc1cccc2ccccc12	2-Methyl-6-(naphthalen-1-ylamino)oxane-3,4,5-triol	1
26661696	2833927	CID2833927	CC(N(c(cc1)ccc1C(O)=O)C(C(c(cccc1)c1C1=O)=O)=C1N1CCOCC1)=O	4-[Acetyl-(3-morpholin-4-yl-1,4-dioxonaphthalen-2-yl)amino]benzoic acid	1
14740559	2833933	CID2833933	Cc(cc1)ccc1NC(C(c(cccc1)c1C1=O)=O)=C1N1CCCCC1	2-[(4-Methylphenyl)amino]-3-(1-piperidinyl)naphthoquinone	1
7972100	2834991	CID2834991	OC1(C(c2c3cccc2)=O)C(C(CCC2)=O)=C2OC13O	4b,9b-Dihydroxy-7,8-dihydro-6H-indeno[1,2-b]benzofuran-9,10-dione	0
7972075	2835016	CID2835016	Cc(c(C1c2ccncc2)c2OC(N)=C1C#N)nn2-c1ccccc1	6-Amino-3-methyl-1-phenyl-4-(pyridin-4-yl)-1,4-dihydropyrano[2,3-c]pyrazole-5-carbonitrile	0
17409270	2835303	CID2835303	CCOC(C(C(Cc1c2cccc1)C(C)C)=C2NC(NC(c1ccccc1)=O)=S)=O	1-(3-Benzoyl-thioureido)-3-isopropyl-3,4-dihydro-naphthalene-2-carboxylic acid ethyl ester	1
47203812	2836593	CID2836593	[O-][N+](c(c1nonc1c(Cl)c1)c1Nc(cccc1)c1C(O)=O)=O	2-[(7-Chloro-4-nitro-2,1,3-benzoxadiazol-5-yl)amino]benzoic acid	1
24820405	2836594	CID2836594	[O-][N+](c(c1nonc1c(Cl)c1)c1Nc(cc1)ccc1C(O)=O)=O	4-[(7-Chloro-4-nitro-2,1,3-benzoxadiazol-5-yl)amino]benzoic acid	1
47198179	2837285	CID2837285	COc1cccc(Nc(c([N+]([O-])=O)cnc2)c2[N+]([O-])=O)c1	N-(3-Methoxyphenyl)-3,5-dinitropyridin-4-amine	1
7974982	2837494	CID2837494	Cc(cc1)ccc1S(NC(C(Cl)=C1Cl)OC1=O)(=O)=O	N-(3,4-Dichloro-5-oxo-2H-furan-2-yl)-4-methylbenzenesulfonamide	1
14746396	2840303	CID2840303	CC(C1C(C(C#N)C#N)c2ccccc2)=NNC1=O	((3-Methyl-5-oxo(2-pyrazolin-4-YL))phenylmethyl)methane-1,1-dicarbonitrile	0
14725096	2840352	CID2840352	CC(C1C(C(C#N)C#N)c(cc2)ccc2F)=NNC1=O	2-[(4-Fluoro-phenyl)-(3-methyl-5-oxo-4,5-dihydro-1H-pyrazol-4-yl)-methyl]-malononitrile	0
14736776	2841620	CID2841620	CCOC(C(C(c1c2cccc1)=O)=C(Cc1ccc(C)cc1)C2=O)=O	Ethyl 3-(4-methylbenzyl)-1,4-dioxo-1,4-dihydro-2-naphthalenecarboxylate	1
17414249	2842392	CID2842392	[O-][N+](c(c(NCCO)c1)cc([N+]([O-])=O)c1N1CCCCCC1)=O	2-[5-(Azepan-1-yl)-2,4-dinitroanilino]ethanol	0
14733884	2843684	CID2843684	CC(C(C1=O)=C(c2ccccc2)NN1c1nc(cccc2)c2s1)=NCCCn1cncc1	2-(1,3-Benzothiazol-2-yl)-4-(1-{[3-(1H-imidazol-1-yl)propyl]amino}ethylidene)-5-phenyl-2,4-dihydro-3H-pyrazol-3-one	1
312440229	2847081	CID2847081	CC(CCc(cc1)ccc1OC)Nc1cccc(SC)c1	N-[4-(4-Methoxyphenyl)butan-2-yl]-3-methylsulfanylaniline	1
242175118	2848433	CID2848433	CC(Cc(cc1)ccc1OC)Nc1cccc(SC)c1	N-[1-(4-Methoxyphenyl)propan-2-yl]-3-methylsulfanylaniline	1
26671142	2849450	CID2849450	[O-][N+](c1cc(C(O)=O)cc(NN=Nc(cc2)ccc2Br)c1)=O	3-[2-(4-Bromophenyl)iminohydrazinyl]-5-nitrobenzoic acid	0
17412672	2850825	CID2850825	Oc1cccc(NC(C(c(cccc2)c2C2=O)=O)=C2N2CCCCC2)c1	2-(3-Hydroxyanilino)-3-piperidin-1-ylnaphthalene-1,4-dione	1
49645418	2853037	CID2853037	OC(c(cc1)ccc1N(C(C1)c2ccccc2)N=C1c1ccccc1)=O	4-(3,5-Diphenyl-4,5-dihydro-pyrazol-1-yl)-benzoic acid	0
14720572	2854131	CID2854131	OC(C(C1C=CC2C1)C2C(NCc1cnccc1)=O)=O	3-[(Pyridin-3-ylmethyl)-carbamoyl]-bicyclo[2.2.1]hept-5-ene-2-carboxylic acid	0
4259181	2856339	CID2856339	OC(C(CCCC1)C1C(Nc(cccc1)c1F)=O)=O	2-{[(2-Fluorophenyl)amino]carbonyl}cyclohexanecarboxylic acid	0
17411585	2856996	CID2856996	O=C(C1C2c(cc3)ccc3Cl)c(cccc3)c3C1=NC(CCC1)=C2C1=O	10-(4-Chlorophenyl)-7,8,10,10a-tetrahydro-6H-indeno[1,2-b]quinoline-9,11-dione	0
47196922	2859749	CID2859749	[O-][N+](c1cncc([N+]([O-])=O)c1Nc1cc(O)ccc1)=O	3-[(3,5-Dinitro-4-pyridinyl)amino]phenol	1
49724097	2859767	CID2859767	[O-][N+](c(cc1)cnc1N(CC1)CCN1C(c1ccco1)=O)=O	1-(Furan-2-carbonyl)-4-(5-nitropyridin-2-yl)piperazine	0
26667224	2859779	CID2859779	CC(C)(CN(C)C)CN=Cc(c(cccc1)c1[nH]1)c1O	(3E)-3-({[3-(Dimethylamino)-2,2-dimethylpropyl]amino}methylidene)-1,3-dihydro-2H-indol-2-one	0
14746462	2860870	CID2860870	O=C1N(Cc2ccccc2)C2(Oc(cccc3)c3C=C2)Oc2c1cccc2	3-Benzylspiro[1,3-benzoxazine-2,2'-chromen]-4(3H)-one	0
49724188	2862707	CID2862707	CC(CCCC1C)N1C(c1c(C)onc1-c(c(Cl)ccc1)c1Cl)=O	3-(2,6-Dichlorophenyl)-5-methylisoxazol-4-yl 2,6-dimethylpiperidyl ketone	1
14724632	2864129	CID2864129	CC(NC(CC(C1)c(cc2)ccc2Cl)=C(C2c3cnccc3)C1=O)=C2C#N	7-(4-Chlorophenyl)-2-methyl-5-oxo-4-(3-pyridyl)-1,4,5,6,7,8-hexahydro-3-quinolinecarbonitrile	1
17412258	2864509	CID2864509	COc(cc1)ccc1C(CC1c(c2c3OC)ccc3OC)=NN1C2=O	6,7-Dimethoxy-2-(4-methoxyphenyl)-1,9b-dihydropyrazolo[1,5-b]isoindol-5-one	1
7973247	2864745	CID2864745	CN(C)c(cc1)ccc1C(CC(c(c1c2OC)ccc2OC)OC1=O)=O	3-[2-[4-(Dimethylamino)phenyl]-2-keto-ethyl]-6,7-dimethoxy-phthalide	0
14724802	2865279	CID2865279	CC1=CC2(O)OCCN(CCO)C2=CC1=O	8a-Hydroxy-4-(2-hydroxyethyl)-7-methyl-2,3-dihydro-1,4-benzoxazin-6-one	0
17507307	2865434	CID2865434	COc1ccc(C(C[N+]([O-])=O)C(C(c2c3cccc2)=O)(C3=O)c(cc2)cc(OC)c2OC)cc1	2-(3,4-Dimethoxy-phenyl)-2-[1-(4-methoxy-phenyl)-2-nitro-ethyl]-indan-1,3-dione	1
4242574	2866118	CID2866118	CCCc1c(C(c2ccncc2)C(C#N)=C(N)O2)c2n[nH]1	6-Amino-3-propyl-4-pyridin-4-yl-1,4-dihydropyrano[2,3-c]pyrazole-5-carbonitrile	0
24807692	2868356	CID2868356	CC(C(C(c1ccccc1)N(CCO)C1=O)=C1O)=O	4-Acetyl-3-hydroxy-1-(2-hydroxyethyl)-5-phenyl-1,5-dihydro-2H-pyrrol-2-one	0
47201435	2868516	CID2868516	CCOC(c(cc1)ccc1N(C(C(C(C)=O)=C1O)c(cc2)ccc2[N+]([O-])=O)C1=O)=O	Ethyl 4-[3-acetyl-4-hydroxy-2-(4-nitrophenyl)-5-oxo-2,5-dihydro-1H-pyrrol-1-yl]benzoate	1
4258190	2869173	CID2869173	Cc(c1ccccc11)nnc1Sc1nc(cccc2)c2o1	1-(1,3-Benzoxazol-2-ylthio)-4-methylphthalazine	1
17413023	2870836	CID2870836	CC(N(C)C(C(c(cccc1)c1C1=O)=O)=C1N1CCOCC1)=O	N-Methyl-N-(3-morpholin-4-yl-1,4-dioxonaphthalen-2-yl)acetamide	1
16952946	2870897	CID2870897	COC(c(c(O)c1C(c2c3cccc2)=O)ccc1C3=O)=O	Methyl 1-hydroxy-9,10-dioxoanthracene-2-carboxylate	1
17403416	2871994	CID2871994	OCCN(C(c(cccc12)c1c1ccc2N2CCCCC2)=O)C1=O	2-(2-Hydroxy-ethyl)-6-piperidin-1-yl-benzo[de]isoquinoline-1,3-dione	0
24809137	2872170	CID2872170	CC(C1C(C(C#N)C#N)c2ccncc2)=NN(Cc2ccccc2)C1=O	2-[(1-Benzyl-3-methyl-5-oxo-4H-pyrazol-4-yl)-pyridin-4-ylmethyl]propanedinitrile	0
26661807	2872315	CID2872315	O=C(C(CSCc1ccccc1)NC1=S)N1c1ccccc1	5-(Benzylsulfanylmethyl)-3-phenyl-2-sulfanylideneimidazolidin-4-one	0
14739310	2872481	CID2872481	CCN(CC)c1nc(CC(C)(C)CC2=O)c2s1	2-(Diethylamino)-5,5-dimethyl-5,6-dihydro-1,3-benzothiazol-7(4H)-one	0
7972382	2876514	CID2876514	CC(C)(Cc1c2C#N)OCc1c(N1CCOCC1)nc2SCc1ccccc1	6-(Benzylsulfanyl)-3,3-dimethyl-8-(morpholin-4-yl)-3,4-dihydro-1H-pyrano[3,4-c]pyridine-5-carbonitrile	0
14740303	2877433	CID2877433	COc(c(OC)c1)cc(C(c(cccc2)c2N2)(C2=O)N2)c1-c1c2n(-c2ccccc2)nc1Cc1ccccc1	1'-Benzyl-7',8'-dimethoxy-3'-phenyl-3',4'-dihydrospiro[indole-3,5'-pyrazolo[3,4-c]isoquinolin]-2(1H)-one	1
24801867	2877505	CID2877505	COc(cc1)ccc1-c1csc(Nc(cc2)ccc2O)n1	Cambridge id 5934061	1
7975408	2878002	CID2878002	COc(cc(C(C#N)N1CCCCC1)cc1)c1O	2-(4-Hydroxy-3-methoxyphenyl)-2-piperidylethanenitrile	0
24788990	2878114	CID2878114	CCOC(c(cc1)ccc1NC(CC(C1)c2ccco2)=CC1=O)=O	Ethyl 4-{[5-(2-furyl)-3-oxo-1-cyclohexen-1-yl]amino}benzoate	1
24788977	2878297	CID2878297	CC(CC(C1(C#N)C#N)N(C(C)=O)N(C)C)C1(C#N)C#N	N',N'-Dimethyl-N-(2,2,3,3-tetracyano-4-methylcyclopentyl)acetohydrazide	0
24809271	2880464	CID2880464	COc(cc1)ccc1C(CN1CCN(CCN(C(c2c3c4cccc3ccc2)=O)C4=O)CC1)=O	2-(2-(4-(2-(4-Methoxyphenyl)-2-oxoethyl)piperazin-1-yl)ethyl)-1H-benzo[de]isoquinoline-1,3(2H)-dione	1
47203054	2881633	CID2881633	Cc(c1ccccc11)nnc1Nc(cc1)ccc1S(N)(=O)=O	4-[(4-Methylphthalazin-1-yl)amino]benzenesulfonamide	0
17416082	2884221	CID2884221	[O-][N+](c(cc1)ccc1NC(C1C(c2ccccc2)=C1c1ccccc1)=O)=O	N-(4-Nitrophenyl)-2,3-diphenylcycloprop-2-ene-1-carboxamide	1
24790344	2884240	CID2884240	COC(C(CC1(c(cc2)ccc2Cl)O)=NN1C(c1cccc(Br)c1)=O)=O	Methyl 1-(3-bromobenzoyl)-5-(4-chlorophenyl)-5-hydroxy-4H-pyrazole-3-carboxylate	1
26668868	2886798	CID2886798	O=C(C1C2C3C=CC1C3)N(CCN(CC1)CCN1S(c1cc3ccccc3cc1)(=O)=O)C2=O	2-{2-[4-(Naphthalen-2-ylsulfonyl)piperazin-1-yl]ethyl}-3a,4,7,7a-tetrahydro-1H-4,7-methanoisoindole-1,3(2H)-dione	0
4259032	2886839	CID2886839	O=C(c1ccccc1)Nc(nc1)nc(CC(C2)c3ccco3)c1C2=O	N-[7-(2-Furyl)-5-oxo-5,6,7,8-tetrahydro-2-quinazolinyl]benzamide	0
17416189	2888409	CID2888409	Cc(cc1)ccc1S(C(CC(c(cc1)ccc1O)=O)c(cc1)ccc1OC)(=O)=O	1-(4-Hydroxyphenyl)-3-(4-methoxyphenyl)-3-[(4-methylphenyl)sulfonyl]-1-propanone	1
4257048	2889757	CID2889757	CCCC(C)C(Nc(cc1)ncc1Cl)=O	N-(5-Chloropyridin-2-yl)-2-methylpentanamide	1
14742654	2890146	CID2890146	COc(cc1)ccc1-c1n[nH]c(C2=O)c1C(c(cc1)cc(OC)c1OC)N2c1ccccc1	4-(3,4-Dimethoxyphenyl)-3-(4-methoxyphenyl)-5-phenyl-1,4-dihydropyrrolo[3,4-c]pyrazol-6-one	1
22416895	2890889	CID2890889	[O-][N+](c(c1ncccc11)ccc1N(CC1)CCN1C(c(cc(c(F)c1)F)c1Cl)=O)=O	(2-Chloro-4,5-difluorophenyl)-[4-(8-nitroquinolin-5-yl)piperazin-1-yl]methanone	0
17416154	2891772	CID2891772	COc(cc1)ccc1OCC(CN1CCC(CN(C(c2c3c4cccc3ccc2)=O)C4=O)CC1)O	2-((1-(2-Hydroxy-3-(4-methoxyphenoxy)propyl)piperidin-4-yl)methyl)-1H-benzo[de]isoquinoline-1,3(2H)-dione hydrochloride	1
17508861	2891815	CID2891815	COc(ccc(C(C1)CC(Nc(cccc2)c2NC2C3=COc(cccc4)c4C3=O)=C2C1=O)c1)c1OC	9-(3,4-Dimethoxyphenyl)-6-(4-oxochromen-3-yl)-5,6,8,9,10,11-hexahydrobenzo[b][1,4]benzodiazepin-7-one	1
17416095	2891886	CID2891886	OC(CN1CCC(CN(C(c2c3c4cccc3ccc2)=O)C4=O)CC1)COc1cc2ccccc2cc1	2-({1-[2-Hydroxy-3-(2-naphthyloxy)propyl]-4-piperidinyl}methyl)-1H-benzo[de]isoquinoline-1,3(2H)-dione hydrochloride	1
17506935	2902133	CID2902133	CC(C)(C1)OCCC1C(CCN(Cc1ccccc1)C(c1ccco1)=O)c(cc1)ccc1F	N-Benzyl-N-[3-(2,2-dimethyltetrahydro-2H-pyran-4-yl)-3-(4-fluorophenyl)propyl]-2-furamide	0
17506423	2902509	CID2902509	CC(CCc1ccccc1)NC(c1cccc([N+]([O-])=O)c1)=O	3-Nitro-N-(4-phenylbutan-2-yl)benzamide	0
7977444	2904872	CID2904872	Cn1c(C(c(c2ccccc2cc2)c2OC)O)ncc1	(2-Methoxynaphthalen-1-yl)-(1-methylimidazol-2-yl)methanol	0
7973906	2905003	CID2905003	CCOC(C(CCC1)CN1C(C1c(cccc2)c2Oc2c1cccc2)=O)=O	Ethyl 1-(9H-xanthene-9-carbonyl)piperidine-3-carboxylate	0
24820350	2905953	CID2905953	CC(CC1)CCN1C(CN(C(c1c2c3cccc2ccc1)=O)C3=O)=O	2-(2-(4-Methylpiperidin-1-yl)-2-oxoethyl)-1H-benzo[de]isoquinoline-1,3(2H)-dione	0
47194393	2906697	CID2906697	Cc(cc(cc1C2(c(cc3)cc(OC)c3O)c(cc3)cc(OC)c3O)Br)c1NC2=O	5-Bromo-3,3-bis(4-hydroxy-3-methoxyphenyl)-7-methyl-1,3-dihydro-2H-indol-2-one	0
14736480	2908920	CID2908920	CC(C)(C)c1c(C(c2cocc2)C(C#N)=C(N)O2)c2n[nH]1	6-Amino-3-tert-butyl-4-(3-furyl)-1,4-dihydropyrano[2,3-c]pyrazole-5-carbonitrile	0
26662793	2908985	CID2908985	Fc(cc1)ccc1Nc1nc2ccccc2c(NCc2ccco2)n1	N2-(4-Fluorophenyl)-N4-[(furan-2-yl)methyl]quinazoline-2,4-diamine hydrochloride	1
22416035	2910633	CID2910633	Cc1cccc(Nc2nc3ccccc3c(NCc3ccco3)n2)c1	N~4~-(2-Furylmethyl)-N~2~-(3-methylphenyl)-2,4-quinazolinediamine hydrochloride	1
47202167	2910934	CID2910934	CC(NN1)=C(C(C2=C(C)NNC2=O)c(cc2)ccc2Cl)C1=O	4-[(4-Chlorophenyl)-(3-methyl-5-oxo-1,2-dihydropyrazol-4-yl)methyl]-5-methyl-1,2-dihydropyrazol-3-one	0
49665308	2911710	CID2911710	CC(NN1)=C(C(C2=C(C)NNC2=O)c2ccc(C)cc2)C1=O	4,4'-(p-Tolylmethylene)bis(3-methyl-1h-pyrazol-5-ol)	0
14721422	2911882	CID2911882	Cc1nnc(N(C(C(C(c2cccs2)=O)=C2O)c(cc3)ccc3OCC=C)C2=O)s1	3-Hydroxy-1-(5-methyl-1,3,4-thiadiazol-2-yl)-5-[4-(prop-2-en-1-yloxy)phenyl]-4-(thiophen-2-ylcarbonyl)-1,5-dihydro-2H-pyrrol-2-one	1
22404414	2914367	CID2914367	CC(NC(Cc1ccccc1)C(OCC(c1ccccc1)=O)=O)=O	2-Oxo-2-phenylethyl N-acetylphenylalaninate	0
22403881	2914378	CID2914378	CCCNC(C(c(cccc1)c1C1=O)=O)=C1N(C(C)=O)c1cccc(F)c1	Cambridge id 6798241	1
24795081	2920403	CID2920403	CC(NC(c(cc1)ccc1Cl)c(c1cc(O)ccc1cc1)c1O)=O	N-[(4-Chlorophenyl)(2,7-dihydroxy-1-naphthyl)methyl]acetamide	0
47194178	2920448	CID2920448	CC(NC(c(cccc1)c1OC)c(c1cc(O)ccc1cc1)c1O)=O	N-[(2,7-Dihydroxy-1-naphthyl)(2-methoxyphenyl)methyl]acetamide	0
14736659	2921851	CID2921851	CCOc(cc(C(C1=C(C)NNC1=O)C1=C(C)NNC1=O)cc1)c1OC(c1cccc([N+]([O-])=O)c1)=O	4-[Bis(5-hydroxy-3-methyl-1H-pyrazol-4-yl)methyl]-2-ethoxyphenyl 3-nitrobenzoate	1
14746349	2921983	CID2921983	Cc(cccc1)c1NC(Nc(cc1oc(cccc2)c2c1c1)c1OC)=S	N-(2-Methoxydibenzo[b,d]furan-3-yl)-N'-(2-methylphenyl)thiourea	1
14723055	2927418	CID2927418	CC(NN1)=C(C(c2ccc(-c(cc3)cc(Cl)c3Cl)o2)C2=C(C)NNC2=O)C1=O	4-[[5-(3,4-Dichlorophenyl)furan-2-yl]-(3-methyl-5-oxo-1,2-dihydropyrazol-4-yl)methyl]-5-methyl-1,2-dihydropyrazol-3-one	1
14734034	2928451	CID2928451	CC(C)(CC(CC(c(cccc1)c1Cl)Oc1c2)(c1cc(Cl)c2OC(C)=O)N1)NC1=S	[6'-Chloro-2'-(2-chlorophenyl)-4,4-dimethyl-2-sulfanylidenespiro[1,3-diazinane-6,4'-2,3-dihydrochromene]-7'-yl] acetate	1
24779090	2929992	CID2929992	CC(NN1)=C(C(c2ccc(-c3cccc(Cl)c3)o2)C2=C(C)NNC2=O)C1=O	4-[[5-(3-Chlorophenyl)furan-2-yl]-(3-methyl-5-oxo-1,2-dihydropyrazol-4-yl)methyl]-5-methyl-1,2-dihydropyrazol-3-one	1
17504449	2930652	CID2930652	COc(cc1)cc(C(c(cc(c(O)c2)O)c2O2)=C(C=C3O)C2=CC3=O)c1OC	9-(2,5-Dimethoxyphenyl)-2,6,7-trihydroxyxanthen-3-one	0
4255120	2933177	CID2933177	Cc1c(C)sc(NC(CCCC(Nc2nc(C)c(C)s2)=O)=O)n1	N,N'-Bis(4,5-dimethyl-1,3-thiazol-2-yl)pentanediamide	0
26725981	2933339	CID2933339	COc(cc1)cc2c1nc(N(C(CN1)=O)C1=S)s2	3-(6-Methoxy-1,3-benzothiazol-2-yl)-2-thioxoimidazolidin-4-one	1
17415022	2935099	CID2935099	Cc(cc1)c(C)cc1C(C(c1ccccc1)OC(CN(C(c1c2cccc1)=O)C2=O)=O)=O	2-(3,4-Dimethylphenyl)-2-oxo-1-phenylethyl (1,3-dioxo-1,3-dihydro-2H-isoindol-2-yl)acetate	0
17414497	2936373	CID2936373	CCOC(c1c(NC(NCC=C)=S)sc2c1CC(C(C)C)OC2)=O	Ethyl 2-{[(allylamino)carbonothioyl]amino}-5-isopropyl-4,7-dihydro-5H-thieno[2,3-c]pyran-3-carboxylate	0
49717905	2937352	CID2937352	O=C(c1ccco1)Oc(cc1)ccc1N(C(C1C2C3CC1CC3)=O)C2=O	4-(1,3-Dioxooctahydro-2H-4,7-methanoisoindol-2-yl)phenyl furan-2-carboxylate	0
24798193	2937358	CID2937358	O=C(c1ccncc1)N(c(cc1)ccc1OC(c1ccncc1)=O)S(c(cc1)ccc1Cl)(=O)=O	4-[[(4-Chlorophenyl)sulfonyl](isonicotinoyl)amino]phenyl isonicotinate	0
24786429	2937733	CID2937733	Cc1cccc(C(NC(C(c(cc2)ccc2Cl)NN2)C2=O)=O)c1	N-[3-(4-Chlorophenyl)-5-oxo-4-pyrazolidinyl]-3-methylbenzamide	0
24803363	2939521	CID2939521	O=C(c(cc1)ccc1F)NC(C(c(cc1)ccc1Cl)NN1)C1=O	N-[3-(4-Chlorophenyl)-5-oxopyrazolidin-4-yl]-4-fluorobenzamide	0
4255938	2939591	CID2939591	CC(C)(Cc1c2sc(NS(C)(=O)=O)n1)CC2=O	N-(5,5-Dimethyl-7-oxo-4,5,6,7-tetrahydro-1,3-benzothiazol-2-yl)methanesulfonamide	0
49668494	2939673	CID2939673	CN(c1ccccc1)c(c1nonc11)ccc1[N+]([O-])=O	N-Methyl-7-nitro-N-phenyl-2,1,3-benzoxadiazol-4-amine	1
26658061	2939678	CID2939678	[O-][N+](c1cccc(S(Nc(c2ccccc22)cc(SCC(O)=O)c2O)(=O)=O)c1)=O	2-[1-Hydroxy-4-[(3-nitrophenyl)sulfonylamino]naphthalen-2-yl]sulfanylacetic acid	0
14734625	2944843	CID2944843	Cc1cc(-c2c(C(c3cc(O)ccc3)C(C#N)=C(N)O3)c3n[nH]2)c(C)s1	CID 2944843	1
4262142	2944871	CID2944871	NC(Oc1n[nH]c(-c2cccs2)c1C1c2ccco2)=C1C#N	6-Amino-4-(2-furyl)-3-(2-thienyl)-1,4-dihydropyrano[2,3-c]pyrazol-5-yl cyanide	0
4261395	2945513	CID2945513	NC(Oc1n[nH]c(-c2cccs2)c1C1c2cscc2)=C1C#N	CID 2945513	0
24805951	2945590	CID2945590	CCCc1c(C(c2cscc2)C(C#N)=C(N)O2)c2n[nH]1	6-Amino-3-propyl-4-thiophen-3-yl-2,4-dihydropyrano[2,3-c]pyrazole-5-carbonitrile	0
4264975	2946328	CID2946328	Cc1cc(-c2c(C(c3cscc3)C(C#N)=C(N)O3)c3n[nH]2)c(C)s1	CID 2946328	0
4258344	2946368	CID2946368	NC(Oc1n[nH]c(-c2cccs2)c1C1c2cocc2)=C1C#N	CID 2946368	0
24797727	2947882	CID2947882	N=C1N(Cc2ccccc2)c(cccc2)c2N1CC(COc(ccc(Cl)c1)c1Cl)O	1-(3-Benzyl-2-imino-2,3-dihydro-1H-benzimidazol-1-yl)-3-(2,4-dichlorophenoxy)-2-propanol hydrochloride	1
24795266	2948054	CID2948054	C=CSc(sc(Cl)c1N2CCOCC2)c1[N+]([O-])=O	4-(2-Chloro-5-ethenylsulfanyl-4-nitrothiophen-3-yl)morpholine	1
24795336	2948526	CID2948526	C=CS(c(sc(Cl)c1N2CCOCC2)c1[N+]([O-])=O)=O	4-(2-Chloro-5-ethenylsulfinyl-4-nitrothiophen-3-yl)morpholine	1
4263882	2949213	CID2949213	COc(cccc1)c1C(C=NN1)=NC1=S	5-(2-Methoxyphenyl)-2H-1,2,4-triazine-3-thione	1
4264289	2949651	CID2949651	Cn1nnc2c1ccc(C(N(CC1)CC1c1ccccc1)=O)c2	(1-Methyl-1H-benzotriazol-5-yl)(3-phenylpyrrolidin-1-yl)methanone	0
14726339	2950078	CID2950078	Cc1cc(C2C(C#N)=C(N)Oc3n[nH]c(C)c23)c(C)s1	6-Amino-4-(2,5-dimethyl-thiophen-3-yl)-3-methyl-2,4-dihydro-pyrano[2,3-c]pyrazole-5-carbonitrile	0
4265340	2950288	CID2950288	CCSc1cc(C2C(C#N)=C(N)Oc3n[nH]c(C)c23)c(C)o1	CID 2950288	0
14734952	2950434	CID2950434	CCCOc(cc1)ccc1C(c1nc(CCCCC2)c2n1O)=O	(1-Hydroxy-1,4,5,6,7,8-hexahydrocyclohepta[d]imidazol-2-yl)(4-propoxyphenyl)methanone	1
4259173	2950491	CID2950491	CCOC(c(cc1)ccc1N(C(CC1N(CC2)CCC2(c(cc2)ccc2Cl)O)=O)C1=O)=O	Ethyl 4-{3-[4-(4-chlorophenyl)-4-hydroxy-1-piperidinyl]-2,5-dioxo-1-pyrrolidinyl}benzoate	1
4258938	2951445	CID2951445	CCCc1c(C(c(cc2)cc(CSC3=NCCS3)c2OC)C(C#N)=C(N)O2)c2n[nH]1	CID 2951445	1
49670685	2952090	CID2952090	Cc(cc1)cc2c1n(CC(CN1CCCCCC1)O)c1c2CCCC1	1-(Azepan-1-yl)-3-(6-methyl-3,4-dihydro-1H-carbazol-9(2H)-yl)propan-2-ol hydrochloride	1
4260540	2952987	CID2952987	CCc1c(C(c2cnccc2)C(C#N)=C(N)O2)c2n[nH]1	CID 2952987	0
4265419	2956818	CID2956818	CC(c1ccncc1)NC(Nc(cc(cc1)Cl)c1OC)=O	N-(5-Chloro-2-methoxyphenyl)-N'-[1-(4-pyridinyl)ethyl]urea	0
[truncated: 3,372 more rows]
